# Supplementary material for: Clinicopathological characteristics and genomic profiling in patients with transformed lymphoma: a monocentric retrospective study
Source: Ann Med. 2024 Oct 26;56(1):2419556. doi: 10.1080/07853890.2024.2419556 (PMC11514389; doi:10.1080/07853890.2024.2419556)
Supplement: Supplemental Material [file IANN_A_2419556_SM1380.zip › suppl_data/Table S1.xlsx]

## Sheet: Sheet1
Table S1. Clinicopathological characteristics, treatment, and outcomes of 35 patients with transformed lymphoma.
Case No.	Histopathology of transformation	Age/sex	Stage	IPI	Synchronous/Asynchronous	Time to HT	Site of HT	IHC, positive markers	IHC, negative markers	EBER	LDH	Treatment for HT	Response to treatment	PFS after HT	Outcome after HT	Follow-up time
tCLL/SLL_1	CLL/SLL-DLBCL	66/M	IVA	3	Synchronous	NA	Lymph node	CD20, Bcl-2, CD23, CD5, Bcl-6 (focal), Ki67 index (50%)	CD3, CyclinD1, MUM1 , CD10	NA	Normal	CHOP×3+CHOPE×7	SD	NA	NA	NA
tCLL/SLL_2	CLL/SLL-DLBCL	62/M	IVA	2	Synchronous	NA	Skin tissue	CD20, Bcl-2, MUM1, CD5 (focal), CD23 (focal), Ki67 index (50%)	CD3, CD4, CD7, CD8, CD10, CD21, CD30, Alk-5A4, Bcl-6, CyclinD1	NA	Elevated	R-CDOP	PR	17m	DOD,26m	62m
tCLL/SLL_3	CLL/SLL-DLBCL	79/F	IIIA	2	Synchronous	NA	Lymph node	CD20, CD23, Bcl-2, CD5, CD45RA, MUM1 (focal), p53 (focal), Pax-5, Ki67 index (25%)	CD3, CD10, CD30, Bcl-6, CyclinD1, MYC, CD138, ALK(SP8), CKpan	positive	Normal	R-IPEL	CR	12m	Alive, 12 m	12m
tCLL/SLL_4	CLL-DLBCL	56/M	IVB	2	Asynchronous	23m	Kidney	CD20, CD23, LEF-1 (focal), Pax-5, Pax-8, Bcl-2 (70%), Bcl-6 (40%), MUM1, Ki-67 index (90%)	CD3, CD5, TDT, MPO, CD10, CyclinD1, MYC (30%)	NA	Normal	R-CHOP×11	PD	0m	DOD, 17m	26m
tCLL/SLL_5	SLL-DLBCL	48/F	IA	0	Synchronous	NA	Lymph node	CD20, CD5, CD23, Bcl-2, CD21, Ki-67 index (20%)	CyclinD1, CD38, CD30, CD3	NA	Normal	NA	NA	0m	DOD,5m	96m
tCLL/SLL_6	SLL-DLBCL	68/M	IA	0	Synchronous	NA	Lymph node	CD20, CD23, Bcl-2, CD79α, CD99 (focal), CD21, Ki-67 index (70%)	CD3, CD5, TDT, Bcl-6, CyclinD1	NA	Normal	NA	NA	0m	DOD,6m	75m
tCLL/SLL_7	SLL-DLBCL	26/M	IVA	3	Synchronous	NA	Lymph node	CD20, CD79a, Bcl-2, CD21, CD38, CD23, CD5 (focal), Ki-67 index (70%)	CD3, CyclinD1, Bcl-6, CD10, MUM1, TDT, CD138	negative	Elevated	R-CHOP×14	PD	39m	DOD, 57m	92m
tFL_8	FL-DLBCL	59/M	ⅢA	1	Synchronous	NA	Lymph node	CD20, Bcl-6, CD10, MUM1, Bcl-2, CD21,Ki-67 index (40%)	CD3, CD4, CD8, CXCL-13	NA	Normal	CHOP	PR	27m	Alive, 93 m	93m
tFL_9	FL-DLBCL	64/F	IVB	3	Synchronous	NA	Lymph node	CD20, CD21, CD23 (focal), CD10 (focal), Bcl-2 (90%)，Bcl-6 (50%), MYC (40%), MUM1, Ki-67	CD3, CD5, CyclinD1	NA	Elevated	R-CDOP	CR	37m	Alive, 37m	37m
tFL_10	FL-DLBCL	61/M	IIA	1	Synchronous	NA	Lymph node	CD20, CD79α, Bcl-2, MUM1, CD30 (focal), CD21, Ki-67 index (50%)	CD3, CD5, Bcl-6, CD10, CyclinD1, CD56, ALK	NA	Normal	CHOP	CR	76m	Alive, 76m	76m
tFL_11	FL-DLBCL	52/M	IIIA	1	Asynchronous	43m	Psoas major muscle	CD20, CD10, Bcl-2, Bcl-6, Ki-67 index (50%)	CD3, MUM1, CD21, CyclinD1, CD43	negative	Normal	CHOPE+GDP	PD	12m	DOD,14m	22m
tFL_12	FL-DLBCL	46/F	IIIB	2	Asynchronous	48m	Lymph node	CD3, CD20, CD21, Bcl-6 (focal), CD45RA, MYC (60%), MUM1, Pax-5, Ki-67 index (60%)	CD10, CD23, CD30, CD5, CyclinD1, Bcl-2 (50%), CD138, p53, ALK(SP8)	negative	Elevated	CHOP+GDP	PR	10m	DOD,12m	23m
tFL_13	FL-DLBCL	74/F	IIIA	3	Synchronous	NA	Lymph node	CD20, Bcl-2 (90%), Bcl-6 (40%), MUM1, CD30, CD21, Ki-67 index (60%)	CD3, CD5, CyclinD1, CD10, MYC	negative	Normal	R-CDOP	CR	11m	Alive, 16m	16m
tFL_14	FL-DLBCL	71/M	IVA	4	Asynchronous	40m	Lymph node	CD20, CD10, CD21, MYC (50%), Bcl-2 (80%), Bcl-6 (60%), MUM1 (focal), p53 (focal), Ki-67 index (60%)	CD3, CyclinD1, CD4, CD5	negative	Normal	R-CHOP	PD/SD	16m	Alive, 16m	16m
tFL_15	FL-DLBCL	65/F	IV	2	Asynchronous	17m	Lymph node	CD20, Bcl-6, MUM, Ki-67 index (70%)	CD3, CyclinD1, MYC (25%), Bcl-2 (60%), CD10, CD21, CD23, CD5	negative	Normal	R-CHOP	CR	20m	Alive, 20m	20m
tFL_16	FL-DLBCL	72/F	ⅣA	3	Synchronous	NA	Lymph node	CD3, CD20, CD5 (focal), CD10 (focal), CD21, CD23, Bcl-6 (40%), MUM1 (focal), CyclinD1 (focal), LEF-1 (focal), CD43, Ki-67 index (40%)	Bcl-2 (60%)	NA	Normal	R-CDOP	PR	31m	Alive, 31m	31m
tFL_17	FL-DLBCL	53/M	IIIA	1	Synchronous	NA	Lymph node	CD20, Pax-5,Bcl-2 (99%), Bcl-6, MUM1, CD10, CD21, CD3, Ki-67 index (80%)	CD30, MYC (30%), ALK(SP8), TDT	NA	Normal	R-CDOP	CR	40m	Alive, 40m	40m
tFL_18	FL-DLBCL	46/M	IIA	0	Synchronous	NA	Lymph node	CD20, CD10, Bcl-6, CD21, Ki-67 index (90%)	CD3, Bcl-2, MUM1, CyclinD1, MYC (10%), CD5, EBV	NA	Normal	R-CHOP	CR	43m	Alive, 43m	43m
tMZL_19	MALT-DLBCL	49/M	IVA	1	Asynchronous	14m	Lymph node	CD20, CD21, Bcl-2 (95%), CD10, Bcl-6, MYC (80%), Ki-67 index (50%)	CD3, CD5, CyclinD1, MUM1	NA	Elevated	R-GemOx	PD	3m	DOD,5m	50m
tMZL_20	MALT-DLBCL	38/F	IA	0	Synchronous	NA	Breast	CD79a, CD20, Bcl-2, Bcl-6, CD38, Ki-67 index (60%)	CD7, CD21, CK, CD3, CyclinD1, CD5, CD10	NA	Normal	R-CDOP	CR	48m	Alive, 48m	48m
tMZL_21	MALT-DLBCL	67/F	IIIB	4	Asynchronous	53m	Lymph node	CD20, CD79a, CD30, Pax-5 (focal), Ki-67 index (70%)	CD3, Bcl-2, Bcl-6, CD10, MUM1, CD15, CD5, p53, ALK(SP8), MYC (5%), CD7, TIA-1	negative	Normal	CPEL	PR	0m	DOD,20m	29m
tMZL_22	MALT-DLBCL	69/F	IVA	3	Synchronous	NA	Tongue	CD20, CD21, Bcl-2, Ki-67 index (60%)	CD3, CD10, MYC (20%), CyclinD1, Bcl-6, MUM1	NA	Normal	R-CDOP+R	CR	45m	Alive, 45m	45m
tMZL_23	MALT-DLBCL	58/F	IIIA	2	Synchronous	NA	Lymph node	CD20, MUM1, Bcl-2, MYC, Pax-5, CD21, Ki-67 index (30%)	CD3, Bcl-6, CD10	NA	Normal	R-CHOP×10	PR	26m	DOD,26m	86m
tMZL_24	MALT-DLBCL	63/F	IVB	5	Asynchronous	35m	Lung	CD20, Ki-67 index (60%)	CD3, Ckpan, MYC (20%), CyclinD1, Bcl-2, Bcl-6, MUM1, CD10	NA	Normal	R-CDOP	NA	0m	DOD,12m	41m
tMZL_25	MALT-DLBCL	75/F	IV	3	Synchronous	NA	Stomach	CD20, CD21, MUM1, Bcl-2, Lambda, Ki-67 index (60%)	CD3, CD5, Bcl-6, CD10, Kappa	NA	Normal	Radiotherapy+R	PD	51m	Alive, 89m	89m
tMZL_26	MALT-DLBCL	29/M	IIA	0	Synchronous	NA	Lymph node	CD20, CD21, CD23, CD43, MUM1 (focal), Pax-5 (focal), Ki-67 index (60%)	CD3, CD5, CD10, CyclinD1, p53, CD38, Bcl-2 (30%), Bcl-6 (5%), MYC (1%), CD138	NA	Normal	R-CHOP×3+R-CDOP×3	CR	25 m	Alive, 25 m	25 m
tMZL_27	MZL-DLBCL	70/F	IVA	5	Synchronous	NA	Lymph node	CD20, CD5, CD21, Bcl-2 (focal), Ki-67 index (40%)	CD3, TIA-1, CXCL-13, CD4, CD8, Bcl-6, MUM1, CD30, CD10	negative	Elevated	R-CHOP	PR	16m	DOD, 41m	49m
tMZL_28	MZL-DLBCL	58/M	IVB	3	Synchronous	NA	Lymph node	CD20, CD23 (focal), MUM1(focal), Ki-67 index (50%)	CD3, CD5, CyclinD1, CD10, Bcl-6	NA	Elevated	R-CHOPE	PD	69m	DOD, 81m	89m
tMZL_29	MZL-DLBCL	47/F	IVB	3	Synchronous	NA	Lymph node	CD20, CD3 (focal), Bcl-2, Bcl-6, MUM1(focal), CD21, Pax-5, Ki-67 index (30%)	CD10	NA	Normal	R-CHOP+R	PR	31m	Alive, 100m	100m
tMZL_30	MZL-DLBCL	59/M	IVA	1	Synchronous	NA	Lymph node	CD20, CD5 (focal), Bcl-2, Bcl-6, MUM1(focal), CD21, CD23, CD30 (focal), Pax-5, Ki-67 index (30%)	CD3, CD7, MYC (20%), CyclinD1, CD10, CD45, CD68, TDT, SOX10	NA	Normal	CHOP	PR	42m	Alive, 51m	51m
tMZL_31	NMZL-DLBCL	55/M	IIIB	1	Synchronous	NA	Lymph node	CD20, CD21, Bcl-2, Pax-5, Ki-67 index (60%)	CD3, CD4, CD5, CD8, CD10, Bcl-6, MUM1, CyclinD1, CXCL-13, MYC, CD56, CD30	NA	Normal	R-CHOP	CR to PD	22m	Alive, 44m	44m
tMZL_32	NMZL-DLBCL	40/M	IVA	1	Synchronous	NA	Lymph node	CD20, CD79α, Bcl-2 (90%), CD21, CD23, Ki-67 index (65%)	CD3, CD5, Bcl-6, MYC (15%), CD10, CyclinD1, MUM1	NA	Elevated	R-CHOP	CR	61m	Alive, 61m	61m
tMZL_33	NMZL-DLBCL	60/M	IVA	2	Synchronous	NA	Lymph node	CD20, CD21, Bcl-2, MUM1, Ki-67 index (75%)	CD3, Bcl-6, CyclinD1, CD5, CD10	NA	Normal	R-CDOP	CR	35m	Alive, 52m	52m
tMZL_34	NMZL-DLBCL	55/M	IVA	4	Synchronous	NA	Lymph node	CD20, Bcl-6 (focal), MYC (focal), Bcl-2, CD21, CD23, Ki-67 index (50%)	CD3, CD5, CyclinD1, CD10	NA	Normal	R-CDOP+CC	PD	9m	DOD, 11m	74m
tMZL_35	SMZL-DLBCL	68/F	IIIA	3	Asynchronous	18m	Lymph node	CD20, Bcl-2, CD5 (focal), MUM1, CD21, CD23, Ki-67 index (25%)	Bcl-6, MYC (10%), CD10	NA	Normal	R-CHOPE	CR	29m	DOD, 35m	52m
