# Supplementary material for: Clinicopathological characteristics and genomic profiling in patients with transformed lymphoma: a monocentric retrospective study
Source: Ann Med. 2024 Oct 26;56(1):2419556. doi: 10.1080/07853890.2024.2419556 (PMC11514389; doi:10.1080/07853890.2024.2419556)
Supplement: Supplemental Material [file IANN_A_2419556_SM1380.zip › suppl_data/Table S3.xlsx]

## Sheet: all_data_by_genes
Table S3. CNAs identified in tMZL cases by GISTIC.
Gene Symbol	Gene ID	Chr	Cytoband	TMZL_33_1	TMZL_27	TMZL_22	TMZL_21	TMZL_26	TMZL_33_2	MZL_35	TMZL_35	TMZL_30
DDX11L1	100287102	1	1p36.33	-1.293	-1.003	-1.032	-0.413	-0.608	-1.293	-1.11	-1.275	-0.609
MIR6859-1|chr1	102466751	1	1p36.33	-1.293	-1.003	-1.032	-0.413	-0.608	-1.293	-1.11	-1.275	-0.609
MIR6859-2|chr1	102465909	1	1p36.33	-1.293	-1.003	-1.032	-0.413	-0.608	-1.293	-1.11	-1.275	-0.609
MIR1302-11|chr1	100422919	1	1p36.33	-1.293	-1.003	-1.032	-0.413	-0.608	-1.293	-1.11	-1.275	-0.609
MIR1302-2|chr1	100302278	1	1p36.33	-1.293	-1.003	-1.032	-0.413	-0.608	-1.293	-1.11	-1.275	-0.609
MIR1302-9|chr1	100422831	1	1p36.33	-1.293	-1.003	-1.032	-0.413	-0.608	-1.293	-1.11	-1.275	-0.609
FAM138A|chr1	645520	1	1p36.33	-1.293	-1.003	-1.032	-0.413	-0.608	-1.293	-1.11	-1.275	-0.609
FAM138C|chr1	654835	1	1p36.33	-1.293	-1.003	-1.032	-0.413	-0.608	-1.293	-1.11	-1.275	-0.609
OR4F5	79501	1	1p36.33	-1.293	-1.003	-1.032	-0.413	-0.608	-1.293	-1.11	-1.275	-0.609
LOC729737	729737	1	1p36.33	-1.293	-1.003	-1.032	-0.413	-0.608	-1.293	-1.11	-1.275	-0.609
FAM138D|chr1	677784	1	1p36.33	-1.293	-1.003	-1.032	-0.413	-0.608	-1.293	-1.11	-1.275	-0.609
OR4F16|chr1	81399	1	1p36.33	-1.293	-1.003	-1.032	-0.413	-0.608	-1.293	-1.11	-1.275	-0.609
OR4F29|chr1	729759	1	1p36.33	-1.293	-1.003	-1.032	-0.413	-0.608	-1.293	-1.11	-1.275	-0.609
LOC100132062|chr1	100132062	1	1p36.33	-1.293	-1.003	-1.032	-0.413	-0.608	-1.293	-1.11	-1.275	-0.609
LOC101928626	101928626	1	1p36.33	-1.293	-1.003	-1.032	-0.413	-0.608	-1.293	-1.11	-1.275	-0.609
MIR6723	102465432	1	1p36.33	-1.293	-1.003	-1.032	-0.413	-0.608	-1.293	-1.11	-1.275	-0.609
LOC100133331	100133331	1	1p36.33	-1.293	-1.003	-1.032	-0.413	-0.608	-1.293	-1.11	-1.275	-0.609
LOC100288069	100288069	1	1p36.33	-1.293	-1.003	-1.032	-0.413	-0.608	-1.293	-1.11	-1.275	-0.609
FAM87B	400728	1	1p36.33	-1.293	-1.003	-1.032	-0.413	-0.608	-0.146	-1.11	-1.275	-0.609
LINC00115	79854	1	1p36.33	-1.293	-1.003	-1.032	-0.413	-0.608	-0.146	-1.11	-1.275	-0.609
LINC01128	643837	1	1p36.33	-1.293	-1.003	-1.032	-0.413	-0.608	-0.146	-1.11	-1.275	-0.609
FAM41C	284593	1	1p36.33	-0.594	-1.003	-1.032	-0.413	-0.608	-0.146	-1.11	-1.275	-0.609
LOC100130417	100130417	1	1p36.33	-0.594	-1.003	-1.032	-0.413	-0.608	-0.146	-1.11	-1.275	-0.609
SAMD11	148398	1	1p36.33	-0.594	-1.003	-1.032	-0.413	-0.608	-0.146	-1.11	-1.275	-0.609
NOC2L	26155	1	1p36.33	-0.594	-1.003	1.039	-0.413	-0.608	-0.146	-1.11	-1.275	-0.609
KLHL17	339451	1	1p36.33	-0.594	-1.003	1.039	-0.413	-0.608	-0.146	-1.11	-0.518	-0.609
PLEKHN1	84069	1	1p36.33	-0.594	-1.003	1.039	-0.413	-0.216	-0.146	-1.11	-0.518	-0.609
PERM1	84808	1	1p36.33	-0.126	-0.1	1.039	-0.413	-0.216	-0.146	-0.764	-0.518	-0.609
HES4	57801	1	1p36.33	-0.126	-0.1	1.039	-0.413	-0.216	0.156	-0.764	-0.518	-0.609
AGRN	375790	1	1p36.33	-0.126	-0.1	1.039	-0.413	-0.216	0.156	-0.764	-0.518	-0.224
ISG15	9636	1	1p36.33	-0.126	-0.1	1.039	-0.413	-0.216	0.156	-0.764	-0.518	-0.224
RNF223	401934	1	1p36.33	-0.126	-0.1	-0.42	-0.413	-0.216	0.156	-0.764	-0.518	-0.224
C1orf159	54991	1	1p36.33	-0.126	-0.1	-0.42	-0.413	0.988	0.156	-0.764	-0.518	-0.224
LINC01342	254099	1	1p36.33	-0.126	-0.1	-0.42	-0.092	0.988	0.156	-0.389	-0.518	-0.224
MIR200A	406983	1	1p36.33	-0.126	-0.1	-0.42	-0.092	0.988	0.156	-0.389	-0.518	-0.224
MIR200B	406984	1	1p36.33	-0.126	-0.1	-0.42	-0.092	0.988	0.156	-0.389	-0.518	-0.224
MIR429	554210	1	1p36.33	-0.126	-0.1	-0.42	-0.092	0.988	0.156	-0.389	-0.518	-0.224
TTLL10	254173	1	1p36.33	-0.126	-0.1	-0.42	-0.092	0.988	0.156	-0.857	-0.518	-0.224
TNFRSF18	8784	1	1p36.33	-0.126	-0.1	-0.42	-0.092	-0.243	0.156	-0.857	-0.518	-0.224
TNFRSF4	7293	1	1p36.33	-0.126	-0.1	-0.42	-0.092	-0.243	0.156	-0.857	-0.518	-0.224
SDF4	51150	1	1p36.33	-0.126	-0.1	-0.42	-0.092	-0.243	0.156	-0.857	-0.518	-0.224
B3GALT6	126792	1	1p36.33	-0.126	-0.1	0.278	-0.092	-0.243	0.156	-0.857	-0.518	-0.191
FAM132A	388581	1	1p36.33	-0.126	-0.1	0.278	-0.092	-0.243	0.156	-1.293	-0.518	-0.191
UBE2J2	118424	1	1p36.33	-0.126	-0.1	0.278	-0.092	-0.243	0.156	-1.293	-0.518	-0.191
SCNN1D	6339	1	1p36.33	-0.126	-0.1	0.278	-0.092	-0.243	0.156	-1.293	-0.518	-0.191
ACAP3	116983	1	1p36.33	-0.126	-0.1	0.278	-0.092	-0.243	0.156	-1.293	-0.518	-0.191
MIR6726	102465434	1	1p36.33	-0.126	-0.1	0.278	-0.092	-0.243	0.156	-1.293	-0.518	-0.191
CPSF3L	54973	1	1p36.33	-0.126	-0.1	0.278	-0.092	-0.243	0.156	-1.293	-0.518	-0.191
PUSL1	126789	1	1p36.33	-0.126	-0.1	0.278	-0.092	-0.243	0.156	-1.293	-0.518	-0.191
MIR6727	102465435	1	1p36.33	-0.126	-0.1	0.278	-0.092	-0.243	0.156	-1.293	-0.518	-0.191
CPTP	80772	1	1p36.33	-0.126	-0.1	0.278	-0.092	-0.243	0.156	-1.293	-0.518	-0.191
DVL1	1855	1	1p36.33	-0.126	-0.1	0.278	-0.092	-0.243	0.156	-1.293	-0.518	-0.191
TAS1R3	83756	1	1p36.33	-0.126	-0.1	0.278	-0.092	-0.243	0.156	-1.293	-0.518	-0.191
MIR6808	102466740	1	1p36.33	-0.126	-0.1	0.278	-0.092	-0.243	0.156	-1.293	-0.518	-0.191
MXRA8	54587	1	1p36.33	-0.126	-0.1	0.278	-0.092	-0.243	0.156	-1.293	-0.518	-0.191
AURKAIP1	54998	1	1p36.33	-0.126	-0.1	0.278	-0.092	-0.243	0.156	-1.293	-0.518	-0.191
CCNL2	81669	1	1p36.33	-0.126	-0.1	0.278	-0.092	-0.243	0.156	-1.293	-0.518	-0.191
LOC148413	148413	1	1p36.33	-0.126	-0.1	0.278	-0.092	-0.243	0.156	-1.293	-0.518	-0.191
MRPL20	55052	1	1p36.33	-0.126	-0.896	0.278	-0.092	-1.054	0.156	-1.293	-0.518	-0.191
ANKRD65	441869	1	1p36.33	-0.874	-0.896	-0.808	-0.742	-1.054	-0.532	-1.293	-0.518	-0.191
TMEM88B	643965	1	1p36.33	-0.874	-0.896	-0.808	-0.742	-1.054	-0.532	-1.293	-0.518	-0.191
LOC102724312	102724312	1	1p36.33	-0.874	-0.896	-0.808	-0.742	-1.054	-0.532	-1.293	-0.518	-0.191
VWA1	64856	1	1p36.33	-0.874	-0.896	-0.808	-0.742	-1.054	-0.532	-1.293	-0.518	-0.191
ATAD3C	219293	1	1p36.33	-0.874	-0.896	-0.808	-0.742	-1.054	-0.532	-1.293	-0.518	-0.439
ATAD3B	83858	1	1p36.33	-0.874	-0.896	-0.808	-0.742	-0.676	-0.532	-1.293	-0.518	-0.439
ATAD3A	55210	1	1p36.33	-0.874	-0.326	-0.808	-0.742	-0.676	-0.532	-1.293	-0.805	-0.439
TMEM240	339453	1	1p36.33	-0.874	-0.326	-0.294	-0.742	-0.676	-0.532	-0.978	-0.805	-0.439
SSU72	29101	1	1p36.33	-0.874	-0.326	-0.294	-0.742	-0.676	1.29	-0.978	-0.805	-0.439
FNDC10	643988	1	1p36.33	-0.874	-0.326	-0.294	0.441	-0.676	1.29	-0.978	-0.805	-0.439
MIB2	142678	1	1p36.33	-0.874	-0.326	-0.294	-0.447	-0.676	1.29	-0.978	-0.805	-0.439
CDK11B	984	1	1p36.33	-0.874	-0.326	-0.294	-0.447	-0.676	-0.435	-0.978	-0.805	-0.363
MMP23A	8511	1	1p36.33	-0.874	-0.326	-0.294	-0.447	-0.676	-0.435	-0.978	-0.805	-0.363
MMP23B	8510	1	1p36.33	-0.874	-0.326	-0.294	-0.447	-0.676	-0.435	-0.978	-0.805	-0.363
SLC35E2B	728661	1	1p36.33	-0.874	-0.326	-0.294	-0.447	-0.676	-0.435	-0.978	-0.729	-0.363
CDK11A	728642	1	1p36.33	-1.293	-0.326	-0.294	-0.447	-0.676	-1.293	-0.978	-0.729	-0.363
SLC35E2	9906	1	1p36.33	-1.293	-0.326	-0.294	0.042	-0.676	-1.293	-0.978	-0.16	0.733
NADK	65220	1	1p36.33	-0.283	0.208	-0.294	0.042	0.313	0.056	-0.664	-0.16	0.733
GNB1	2782	1	1p36.33	-0.283	0.208	-0.294	0.042	0.313	0.056	-0.664	-0.16	0.733
CALML6	163688	1	1p36.33	-0.283	0.208	-0.294	0.042	0.313	0.056	-0.664	-0.16	0.733
TMEM52	339456	1	1p36.33	-0.283	0.208	-0.294	0.042	0.313	0.056	-0.664	-0.16	0.733
CFAP74	85452	1	1p36.33	-0.283	0.208	-0.294	0.042	0.313	0.056	-0.664	-0.16	0.276
GABRD	2563	1	1p36.33	-0.283	0.094	0.148	0.042	0.313	0.056	-0.73	-0.16	0.276
LOC105378591	105378591	1	1p36.33	-0.283	0.094	0.148	0.042	0.313	0.056	-0.73	-0.16	0.276
PRKCZ	5590	1	1p36.33	-0.283	0.094	0.148	0.042	0.313	0.056	-0.73	-0.16	0.276
FAAP20	199990	1	1p36.33	-0.283	0.094	0.148	0.042	0.313	0.056	-0.73	-0.16	0.276
SKI	6497	1	1p36.33	-0.283	0.094	0.148	0.042	-0.867	0.056	-0.73	-0.16	0.276
MORN1	79906	1	1p36.32	-0.283	0.094	0.148	0.042	-0.867	0.056	-0.73	-0.16	0.276
LOC100129534	100129534	1	1p36.32	-0.283	0.094	0.148	0.042	-0.867	0.056	-0.73	-0.16	0.276
RER1	11079	1	1p36.32	-0.283	0.094	0.148	0.042	-0.379	0.056	-0.73	-0.16	0.276
PEX10	5192	1	1p36.32	-0.283	0.094	0.148	0.042	-0.379	0.056	-0.73	-0.16	0.276
PLCH2	9651	1	1p36.32	-0.283	0.094	0.148	0.042	-0.379	0.056	-0.73	-0.16	0.276
PANK4	55229	1	1p36.32	-0.283	0.094	0.148	0.042	-0.379	0.056	-0.73	-0.16	0.276
HES5	388585	1	1p36.32	-0.255	-0.865	0.148	0.042	-0.053	0.056	-0.73	-0.16	0.276
LOC115110	115110	1	1p36.32	-0.255	-0.865	0.148	0.042	-0.053	0.056	-0.73	-0.16	0.276
TNFRSF14	8764	1	1p36.32	-0.255	-0.865	0.148	0.042	-0.053	0.056	-0.73	-0.16	0.276
LOC100996583	100996583	1	1p36.32	-0.255	-0.865	0.148	0.042	-0.053	0.056	-0.73	-0.16	0.276
FAM213B	127281	1	1p36.32	-0.255	-0.865	0.148	0.042	-0.053	0.056	-0.73	-0.16	0.276
MMEL1	79258	1	1p36.32	-0.255	-0.865	0.148	0.042	-0.053	0.056	-0.73	-0.831	0.276
TTC34	100287898	1	1p36.32	-0.255	-0.865	0.148	0.042	-0.053	0.056	-0.73	-0.831	-0.231
ACTRT2	140625	1	1p36.32	-0.255	-0.865	0.148	0.042	-0.053	0.056	-0.73	-0.831	-0.231
LINC00982	440556	1	1p36.32	-0.255	-0.865	0.148	0.042	-0.053	0.056	-0.73	-0.831	-0.231
PRDM16	63976	1	1p36.32	-0.255	-0.865	0.148	0.042	-0.053	0.056	-0.73	-0.831	-0.231
MIR4251	100422968	1	1p36.32	-0.255	-0.865	0.148	0.042	-0.053	0.056	-0.73	-0.831	-0.231
ARHGEF16	27237	1	1p36.32	-0.255	-0.865	0.148	0.042	-0.053	0.056	-0.73	-0.831	-0.231
MEGF6	1953	1	1p36.32	-0.255	-0.009	0.148	0.042	-0.053	0.056	-0.73	-0.831	-0.231
MIR551A	693135	1	1p36.32	-0.255	-0.009	-0.1	0.042	-0.053	0.056	-0.73	-0.831	-0.231
hsa-mir-551a	-612	1	1p36.32	-0.255	-0.009	-0.1	0.042	-0.053	0.056	-0.73	-0.831	-0.231
TPRG1L	127262	1	1p36.32	-0.255	-0.009	-0.1	0.042	-0.053	0.056	-0.73	-0.831	-0.231
WRAP73	49856	1	1p36.32	-0.255	-0.009	-0.1	0.042	-0.053	0.056	-0.73	-0.371	-0.231
TP73	7161	1	1p36.32	-0.255	-0.009	-0.1	0.042	-0.053	0.056	-0.73	-0.371	-0.231
TP73-AS1	57212	1	1p36.32	-0.255	-0.009	-0.1	0.042	-0.053	0.056	-0.73	-0.371	-0.231
CCDC27	148870	1	1p36.32	-0.255	-0.009	-0.1	0.042	-0.053	0.056	-0.73	-0.371	-0.231
SMIM1	388588	1	1p36.32	-0.255	-0.009	-0.1	0.042	-0.053	0.056	-0.73	-0.371	-0.231
LRRC47	57470	1	1p36.32	-0.255	-0.009	-0.1	0.042	-0.053	0.056	-0.73	-0.371	-0.231
CEP104	9731	1	1p36.32	-0.255	-0.009	-0.1	0.042	-0.053	0.056	-0.757	-0.371	-0.231
DFFB	1677	1	1p36.32	-0.255	-0.009	-0.1	0.042	-0.053	0.056	-0.757	-0.371	-0.231
C1orf174	339448	1	1p36.32	-0.255	-0.009	-0.1	0.042	-0.053	0.056	-0.757	-0.371	-0.231
LINC01134	100133612	1	1p36.32	-0.255	-0.009	-0.1	0.042	-0.053	0.056	-0.757	-0.371	-0.231
LINC01346	728716	1	1p36.32	-0.255	-0.009	-0.1	0.042	-0.053	0.056	-0.757	-0.371	-0.231
LOC284661	284661	1	1p36.32	-0.255	-0.009	-0.1	0.042	-0.053	0.056	-0.757	-0.371	-0.231
AJAP1	55966	1	1p36.32	-0.255	-0.009	-0.1	0.042	-0.053	0.056	-0.757	-0.371	-0.231
MIR4417	100616489	1	1p36.31	-0.255	-0.009	-0.1	0.042	-0.053	0.056	-0.757	-0.371	-0.231
MIR4689	100616421	1	1p36.31	-0.255	-0.009	-0.1	0.042	-0.053	0.056	-0.757	-0.371	-0.231
NPHP4	261734	1	1p36.31	-0.255	-0.009	-0.1	0.042	-0.053	0.056	-0.757	-0.371	-0.231
KCNAB2	8514	1	1p36.31	-0.255	-0.009	-0.1	-0.077	-0.053	0.056	-0.885	-1.019	-0.231
CHD5	26038	1	1p36.31	-0.255	-0.009	-0.1	-0.077	-0.053	0.056	-0.885	-1.019	-0.231
RPL22	6146	1	1p36.31	-0.255	-0.009	-0.1	-0.077	-0.053	0.056	-0.885	-1.019	-0.231
LOC102724450	102724450	1	1p36.31	-0.255	-0.009	-0.1	-0.077	-0.053	0.056	-0.885	-0.135	0.18
RNF207	388591	1	1p36.31	-0.255	-0.009	-0.1	-0.077	-0.053	0.056	-0.885	-0.135	0.18
ICMT	23463	1	1p36.31	-0.255	-0.009	-0.342	-0.077	-0.053	0.056	-0.885	-0.135	0.18
HES3	390992	1	1p36.31	-0.255	-0.009	-0.342	-0.077	-0.053	0.056	-0.885	-0.135	0.18
LINC00337	148645	1	1p36.31	-0.255	-0.009	-0.342	-0.077	-0.053	0.056	-0.885	-0.135	0.18
GPR153	387509	1	1p36.31	-0.255	-0.009	-0.342	-0.077	-0.053	0.056	-0.885	-0.135	0.18
ACOT7	11332	1	1p36.31	-0.255	-0.009	-0.342	-0.077	-0.053	0.056	-0.885	-0.518	-0.699
HES2	54626	1	1p36.31	-0.255	-0.009	-0.342	-0.077	-0.053	0.056	-0.885	-0.518	-0.699
ESPN	83715	1	1p36.31	-0.255	-0.009	-0.342	-0.077	-0.053	0.056	-0.885	-0.518	-0.699
MIR4252	100422975	1	1p36.31	-0.255	-0.009	-0.342	-0.077	-0.053	0.056	-0.885	-0.518	-0.699
PLEKHG5	57449	1	1p36.31	-0.255	-0.009	-0.342	-0.077	-0.053	0.056	-0.885	-0.518	-0.699
TNFRSF25	8718	1	1p36.31	-0.255	-0.009	-0.342	-0.077	-0.053	0.056	-0.885	-0.518	-0.699
NOL9	79707	1	1p36.31	-0.255	-0.009	-0.342	-0.077	-0.053	0.056	-0.885	-0.518	0.132
TAS1R1	80835	1	1p36.31	-0.255	-0.009	0.083	-0.077	-0.053	0.056	-0.885	-0.518	0.132
ZBTB48	3104	1	1p36.31	-0.255	-0.009	0.083	-0.077	-0.053	0.056	-0.885	-0.518	0.132
KLHL21	9903	1	1p36.31	-0.255	-0.009	0.083	-0.077	-0.053	0.056	-0.885	-0.518	0.132
PHF13	148479	1	1p36.31	-0.255	-0.009	0.083	-0.077	-0.053	0.056	-0.885	-0.518	0.132
THAP3	90326	1	1p36.31	0.914	-0.009	0.083	-0.077	-0.053	0.056	-0.885	-0.518	0.132
DNAJC11	55735	1	1p36.31	0.914	-0.009	0.083	-0.077	-0.053	0.056	-0.545	-0.26	0.132
LOC100505887	100505887	1	1p36.31	0.914	-0.009	0.083	-0.077	-0.053	0.056	-0.545	-0.26	0.132
CAMTA1	23261	1	1p36.31	-0.402	-0.336	0.083	-0.077	2.644	0.056	-0.58	-0.26	0.132
VAMP3	9341	1	1p36.23	-0.402	-0.336	0.083	-0.077	-0.06	0.056	-0.58	-0.26	0.132
PER3	8863	1	1p36.23	-0.402	-0.336	0.083	-0.077	-0.06	0.056	-0.58	-0.26	0.132
UTS2	10911	1	1p36.23	-0.402	-0.336	0.083	-0.077	-0.06	0.056	-0.58	-0.26	0.132
TNFRSF9	3604	1	1p36.23	-0.402	-0.336	0.083	-0.077	-0.06	0.056	-0.58	-0.26	0.132
PARK7	11315	1	1p36.23	-0.402	-0.336	0.083	-0.077	-0.06	0.056	-0.681	-0.26	0.132
ERRFI1	54206	1	1p36.23	-0.402	-0.336	0.083	-0.077	-0.06	0.056	-0.681	-0.26	0.132
LOC102724539	102724539	1	1p36.23	-0.402	-0.336	0.083	-0.077	-0.06	0.056	-0.681	-0.26	0.132
SLC45A1	50651	1	1p36.23	-0.402	-0.336	0.083	-0.077	-0.06	0.056	-0.681	-0.26	0.132
RERE	473	1	1p36.23	-0.402	-0.336	0.083	0.325	-0.06	0.056	-0.681	-0.26	0.132
LOC102724552	102724552	1	1p36.23	-0.402	-0.336	0.083	-0.077	-0.06	0.056	-0.681	-0.26	0.132
SNORD128	106632271	1	1p36.23	0.073	-0.336	0.083	0.325	-0.06	0.056	-0.681	-0.26	0.117
ENO1	2023	1	1p36.23	0.073	-0.336	0.083	0.325	-0.06	0.056	-0.681	-0.26	0.117
MIR6728	102465436	1	1p36.23	0.073	-0.336	0.083	0.325	-0.06	0.056	-0.681	-0.26	0.117
ENO1-AS1	100505975	1	1p36.23	0.073	-0.336	0.083	0.325	-0.06	0.056	-0.681	-0.26	0.117
CA6	765	1	1p36.23	0.073	-0.336	0.083	0.325	-0.06	0.056	-0.681	-0.26	0.117
SLC2A7	155184	1	1p36.23	0.073	-0.336	0.083	0.325	-0.06	0.056	-0.681	-0.26	0.117
SLC2A5	6518	1	1p36.23	0.073	-0.336	0.083	0.325	-0.06	0.056	-0.681	-1.129	0.117
GPR157	80045	1	1p36.22	0.073	0.195	0.083	-0.238	-0.06	0.056	-0.681	-1.129	0.117
MIR34AHG	106614088	1	1p36.22	0.073	0.195	0.083	-0.238	-0.06	0.056	-0.681	-1.129	0.117
MIR34A	407040	1	1p36.22	0.073	0.195	0.083	-0.238	-0.06	0.056	-0.681	-1.129	0.117
LOC102724571	102724571	1	1p36.22	0.073	0.195	0.083	-0.238	-0.06	0.056	-0.681	-1.129	0.117
H6PD	9563	1	1p36.22	0.073	0.195	0.083	-0.238	-0.06	0.056	-0.681	-1.129	0.117
SPSB1	80176	1	1p36.22	0.073	0.195	0.083	-0.238	-0.06	0.056	-0.743	-1.129	0.117
LOC100506022	100506022	1	1p36.22	0.073	0.195	0.083	-0.238	-0.06	0.056	-0.743	-1.129	0.117
SLC25A33	84275	1	1p36.22	0.073	0.195	0.083	-0.238	-0.06	0.056	-0.743	-1.129	0.117
TMEM201	199953	1	1p36.22	0.073	0.012	0.083	-0.238	-0.06	0.056	-0.743	-1.129	0.117
PIK3CD-AS1	644997	1	1p36.22	0.073	0.012	0.083	-0.238	-0.06	0.056	-0.743	0.3	0.117
PIK3CD	5293	1	1p36.22	0.073	0.012	0.083	-0.238	-0.06	0.056	-0.743	-0.302	0.117
PIK3CD-AS2	101929074	1	1p36.22	0.073	0.012	0.083	-0.238	-0.06	0.056	-0.743	0.3	0.117
CLSTN1	22883	1	1p36.22	0.073	0.012	0.083	-0.238	-0.06	0.056	-0.743	-0.302	0.117
CTNNBIP1	56998	1	1p36.22	0.073	0.012	0.083	-0.238	-0.06	0.056	-0.743	-0.302	0.117
LZIC	84328	1	1p36.22	0.073	0.012	0.083	-0.238	-0.06	0.056	-0.743	-0.302	0.117
NMNAT1	64802	1	1p36.22	0.073	0.012	0.083	-0.238	-0.06	0.056	-0.743	-0.302	0.117
MIR5697	100847055	1	1p36.22	0.073	0.012	0.083	-0.238	-0.06	0.056	-0.743	-0.302	0.117
RBP7	116362	1	1p36.22	0.073	0.012	0.083	-0.238	0.25	0.056	-0.743	-0.302	0.117
UBE4B	10277	1	1p36.22	0.073	0.012	0.083	-0.238	0.25	0.056	-0.743	-0.302	0.117
KIF1B	23095	1	1p36.22	0.073	0.012	0.083	-0.238	0.25	0.056	-0.743	-0.302	0.117
MIR1273D	100422970	1	1p36.22	0.073	0.012	0.083	-0.238	0.25	0.056	-0.743	-0.302	0.117
RNU6-1|chr1	26827	1	1p36.22	0.073	0.012	0.083	-0.238	0.25	0.056	-0.622	-0.302	0.117
RNU6-2|chr1	103625684	1	1p36.22	0.073	0.012	0.083	-0.238	0.25	0.056	-0.622	-0.302	0.117
RNU6-7|chr1	101954275	1	1p36.22	0.073	0.012	0.083	-0.238	0.25	0.056	-0.622	-0.302	0.117
RNU6-8|chr1	101954278	1	1p36.22	0.073	0.012	0.083	-0.238	0.25	0.056	-0.622	-0.302	0.117
PGD	5226	1	1p36.22	0.073	0.012	0.083	-0.238	0.25	0.056	-0.622	-0.547	0.117
APITD1-CORT	100526739	1	1p36.22	0.073	0.012	0.083	-0.238	0.25	0.056	-0.622	-0.547	0.117
CENPS	378708	1	1p36.22	0.073	0.012	0.083	-0.238	0.25	0.056	-0.622	-0.547	0.117
CORT	1325	1	1p36.22	0.073	0.012	0.083	-0.238	0.25	0.056	-0.622	-0.547	0.117
DFFA	1676	1	1p36.22	0.073	0.012	0.083	-0.238	0.25	0.056	-0.622	-0.547	0.117
PEX14	5195	1	1p36.22	0.073	0.012	0.083	-0.238	0.25	0.056	-0.622	-0.547	0.117
CASZ1	54897	1	1p36.22	0.073	0.012	0.085	-0.238	0.25	0.056	-0.891	-0.547	0.117
C1orf127	148345	1	1p36.22	0.073	0.012	0.085	-0.238	-0.024	0.056	-0.891	-0.547	-0.068
TARDBP	23435	1	1p36.22	0.073	0.012	0.085	-0.238	-0.024	0.056	-0.782	-0.402	-0.068
MASP2	10747	1	1p36.22	0.073	0.012	0.085	-0.238	-0.024	0.056	-0.782	-0.402	-0.068
SRM	6723	1	1p36.22	0.073	0.012	0.085	-0.238	-0.024	0.056	-0.782	-0.402	-0.068
EXOSC10	5394	1	1p36.22	0.073	0.012	0.085	-0.238	-0.024	0.056	-0.782	-0.402	-0.068
LOC105376736	105376736	1	1p36.22	0.073	0.012	0.085	-0.238	-0.024	0.056	-0.782	-0.402	-0.068
MTOR	2475	1	1p36.22	0.073	0.012	0.085	-0.238	-0.024	0.056	-0.782	-0.402	-0.068
MTOR-AS1	100873935	1	1p36.22	0.073	0.012	0.085	-0.238	-0.024	0.056	-0.782	-0.402	-0.068
ANGPTL7	10218	1	1p36.22	0.073	0.012	0.085	-0.238	-0.024	0.056	-0.782	-0.402	-0.068
UBIAD1	29914	1	1p36.22	0.073	0.012	0.085	-1.293	-0.024	0.056	-0.782	-0.402	-0.068
DISP3	57540	1	1p36.22	0.073	0.012	0.085	-1.293	-0.4	0.056	-0.782	-0.838	-0.068
LOC101929181	101929181	1	1p36.22	0.073	0.012	0.085	-0.508	-0.4	0.056	-0.782	-0.838	-0.068
FBXO2	26232	1	1p36.22	0.073	0.012	0.085	-0.508	-0.4	0.056	-0.782	-0.838	-0.068
FBXO44	93611	1	1p36.22	0.073	0.012	0.085	-0.508	-0.4	0.056	-0.876	-0.838	-0.068
FBXO6	26270	1	1p36.22	0.073	0.012	0.085	-0.508	-0.4	0.056	-0.876	-0.838	-0.068
MAD2L2	10459	1	1p36.22	0.073	0.012	0.085	-0.508	-0.4	0.056	-0.876	-0.838	-0.068
DRAXIN	374946	1	1p36.22	0.073	0.012	0.085	-0.508	-0.4	0.056	-0.876	-0.838	-0.068
AGTRAP	57085	1	1p36.22	-0.277	0.012	-0.182	-0.508	-0.4	0.056	-0.876	-0.838	-0.068
C1orf167	284498	1	1p36.22	-0.277	0.012	-0.182	-0.508	-0.4	0.056	-0.876	-0.838	-0.068
LOC102724659	102724659	1	1p36.22	-0.277	0.012	-0.182	-0.508	-0.4	0.056	-0.876	-0.838	-0.068
MTHFR	4524	1	1p36.22	-0.277	0.012	-0.182	-0.508	-0.4	0.056	-0.876	-0.838	0.34
CLCN6	1185	1	1p36.22	-0.277	0.012	-0.182	0.147	0.018	0.056	-1.04	-0.286	0.34
NPPA-AS1	100379251	1	1p36.22	-0.277	0.012	-0.182	0.147	0.018	0.056	-1.04	-0.286	0.34
NPPA	4878	1	1p36.22	-0.277	0.012	-0.182	0.147	0.018	0.056	-1.04	-0.286	0.34
NPPB	4879	1	1p36.22	-0.277	0.012	-0.182	0.147	0.018	0.056	-1.04	-0.286	0.34
RNU5E-1	26829	1	1p36.22	-0.277	0.012	-0.182	0.147	0.018	0.056	-1.04	-0.286	0.34
KIAA2013	90231	1	1p36.22	-0.277	0.012	-0.182	-0.18	0.018	0.056	-1.04	-0.286	0.34
PLOD1	5351	1	1p36.22	-0.277	0.012	-0.182	-0.18	0.018	0.255	-1.04	-0.286	-0.19
MFN2	9927	1	1p36.22	-0.277	0.012	-0.182	-0.18	0.018	0.255	-0.495	-0.286	-0.19
MIIP	60672	1	1p36.22	-0.277	0.012	-0.182	-0.18	0.018	0.255	-0.495	-0.286	-0.19
MIR6729	102466982	1	1p36.22	-0.277	0.012	-0.182	-0.18	0.018	0.255	-0.495	-0.286	-0.19
TNFRSF8	943	1	1p36.22	-0.277	0.012	-0.182	-0.18	0.018	0.255	-1.183	0.341	-0.19
MIR7846	102465836	1	1p36.22	-0.277	0.012	-0.182	-0.18	0.018	0.255	-1.183	0.341	-0.19
TNFRSF1B	7133	1	1p36.22	-0.277	0.656	0.198	0.65	0.552	0.255	-1.183	0.341	0.841
MIR4632	100616438	1	1p36.22	-0.277	0.656	0.198	0.65	0.552	0.255	-0.233	0.341	0.841
VPS13D	55187	1	1p36.22	-0.277	0.656	0.198	0.65	0.552	0.255	-0.991	-1.014	0.841
SNORA59A|chr1	677885	1	1p36.21	-0.277	0.656	0.198	0.65	0.552	0.255	-0.991	-1.014	0.841
DHRS3	9249	1	1p36.21	-0.277	-0.276	0.198	0.65	0.552	0.255	-0.991	-1.014	-0.352
MIR6730	102466722	1	1p36.21	-0.277	-0.276	0.198	0.65	0.552	0.255	-0.991	-1.014	-0.352
AADACL4	343066	1	1p36.21	-0.277	-0.276	0.198	-0.419	0.552	0.255	-0.991	-1.014	-0.352
AADACL3	126767	1	1p36.21	-0.277	-0.276	0.198	-0.419	0.552	0.255	-0.991	-1.014	-0.352
C1orf158	93190	1	1p36.21	-0.277	-0.276	0.198	-0.419	0.552	0.255	-0.991	-1.014	-0.352
PRAMEF12	390999	1	1p36.21	-0.277	-0.276	0.198	-0.419	0.552	0.255	-0.991	-1.014	-0.352
PRAMEF1	65121	1	1p36.21	-0.277	-0.276	0.198	-0.419	-0.973	-0.945	-0.991	-1.014	-1.293
PRAMEF11	440560	1	1p36.21	-0.277	-0.276	0.198	-0.419	-0.973	-0.945	-0.991	-1.014	-1.293
HNRNPCL1	343069	1	1p36.21	-0.277	-0.276	0.198	-0.419	-0.973	-0.945	-0.991	-1.014	-1.293
PRAMEF2	65122	1	1p36.21	-0.277	-0.276	0.198	-0.419	-0.973	-0.945	-0.991	-1.014	-1.293
PRAMEF4	400735	1	1p36.21	-0.277	-0.276	0.198	-0.419	-0.973	-0.945	-0.991	-1.014	-1.293
PRAMEF10	343071	1	1p36.21	-0.277	-0.276	0.198	-0.419	-0.973	-0.945	-0.991	-1.014	-1.293
PRAMEF7	441871	1	1p36.21	-0.277	-0.276	0.198	-0.419	-0.973	-0.945	-0.991	-1.014	-1.293
PRAMEF6	440561	1	1p36.21	-0.277	-0.276	0.198	-0.419	-0.973	-0.945	-0.991	-1.014	-1.293
PRAMEF27	101929983	1	1p36.21	-0.277	-0.276	0.198	-0.419	-0.973	-0.945	-0.991	-1.014	-1.293
HNRNPCL3	649330	1	1p36.21	-0.277	-0.276	0.198	-0.419	-0.973	-0.945	-0.991	-1.014	-1.293
HNRNPCL4	101060301	1	1p36.21	-0.277	-0.276	0.198	-0.419	-0.973	-0.945	-0.991	-1.014	-1.293
PRAMEF25	441873	1	1p36.21	-0.277	-0.276	0.198	-0.419	-0.973	-0.945	-0.991	-1.014	-1.293
PRAMEF26	645359	1	1p36.21	-0.277	-0.276	0.198	-0.419	-0.973	-0.945	-0.991	-1.014	-1.293
PRAMEF34P	649324	1	1p36.21	-0.277	-0.276	0.198	-0.419	-0.973	-0.945	-0.991	-1.014	-1.293
HNRNPCL2	440563	1	1p36.21	-0.277	-0.276	0.198	-0.419	-0.973	-0.945	-0.991	-1.014	-1.293
PRAMEF13	400736	1	1p36.21	-0.277	-0.276	0.198	-0.419	-0.973	-0.945	-0.991	-1.014	-0.515
PRAMEF18	391003	1	1p36.21	-0.277	-0.276	0.198	-0.419	-0.973	-0.945	-0.991	-1.014	-0.515
PRAMEF22	653606	1	1p36.21	-0.277	-0.276	0.198	-0.419	-0.973	-0.945	-0.991	-1.014	-0.515
PRAMEF5	343068	1	1p36.21	-0.277	-0.276	0.198	-0.419	-0.973	-0.945	-0.991	-1.014	-0.515
PRAMEF8	391002	1	1p36.21	-0.277	-0.276	0.198	-0.419	-0.973	-0.945	-0.991	-1.014	-0.515
PRAMEF33P	645382	1	1p36.21	-0.277	-0.276	-1.039	-0.419	-0.973	-0.945	-0.991	-1.014	-0.515
PRAMEF15	653619	1	1p36.21	-0.277	-0.276	-1.039	-0.419	-0.358	-0.945	-0.991	-1.014	-0.515
PRAMEF14	729528	1	1p36.21	-0.277	-0.276	-1.039	-0.419	-0.358	-0.945	-0.991	-1.014	-0.515
PRAMEF19	645414	1	1p36.21	-0.277	-0.276	-1.039	-0.419	-0.358	-0.945	-0.991	-1.014	-0.515
PRAMEF17	391004	1	1p36.21	-0.277	-0.276	-1.039	-0.419	-0.358	-0.945	-0.991	-1.014	-0.515
PRAMEF20	645425	1	1p36.21	-0.277	-0.276	-1.039	-0.419	-0.358	-0.945	-0.991	-1.014	-0.515
LRRC38	126755	1	1p36.21	-0.277	-0.276	-1.039	-0.419	-0.358	-0.945	-0.991	-1.014	-0.515
PDPN	10630	1	1p36.21	-0.277	-0.276	-1.039	-0.419	-0.358	-0.945	-0.991	-1.014	-0.515
PRDM2	7799	1	1p36.21	1.086	1.643	-1.039	-0.419	2.16	-0.945	-0.991	2.083	2.389
KAZN	23254	1	1p36.21	1.086	0.013	-0.537	0.207	-0.002	0.018	-0.767	-0.376	-0.187
TMEM51-AS1	200197	1	1p36.21	-0.691	0.013	0.083	0.207	-0.002	0.018	-0.767	-0.376	-0.187
TMEM51	55092	1	1p36.21	-0.691	0.013	0.083	0.207	-0.002	0.018	-0.767	-0.376	-0.187
C1orf195	727684	1	1p36.21	-0.691	0.013	0.083	0.207	-0.002	0.018	-0.767	-0.376	-0.187
FHAD1	114827	1	1p36.21	-0.691	0.013	0.083	0.207	-0.002	0.018	-0.767	-0.376	-0.187
EFHD2	79180	1	1p36.21	-0.691	0.013	0.083	0.207	-0.002	0.018	-0.767	-0.376	-0.187
CTRC	11330	1	1p36.21	-0.691	0.013	0.083	0.207	-0.002	0.018	-0.767	-0.376	-0.187
CELA2A	63036	1	1p36.21	-0.691	0.013	0.083	0.207	-0.002	0.018	-0.767	-0.376	-0.187
CELA2B	51032	1	1p36.21	-0.691	0.013	0.083	0.207	-0.002	0.018	-0.767	-0.376	-0.187
CASP9	842	1	1p36.21	-0.691	0.013	0.083	0.207	-0.002	-0.124	-0.767	-0.376	-0.187
DNAJC16	23341	1	1p36.21	-0.691	0.013	0.083	0.207	-0.002	-0.124	-0.767	-0.376	0.162
AGMAT	79814	1	1p36.21	-0.691	0.013	0.083	0.207	-0.002	-0.124	-0.767	-0.376	0.162
DDI2	84301	1	1p36.21	-0.691	0.013	0.516	0.207	-0.002	-0.124	-0.767	-0.376	0.162
RSC1A1	6248	1	1p36.21	-0.691	0.013	0.516	0.207	-0.002	-0.124	-0.767	-0.376	0.162
PLEKHM2	23207	1	1p36.21	-1.293	-0.436	0.516	0.207	0.087	-0.124	-0.767	-0.376	0.162
SLC25A34	284723	1	1p36.21	-1.293	-0.436	0.516	0.207	0.087	-0.124	-0.767	-0.376	0.162
TMEM82	388595	1	1p36.21	-1.293	-0.436	0.516	0.207	0.087	-0.124	-0.767	-0.376	0.162
FBLIM1	54751	1	1p36.21	-1.293	-0.436	0.516	0.207	0.087	-0.124	-0.767	-0.376	0.162
UQCRHL	440567	1	1p36.21	-1.293	-0.436	0.516	0.207	0.087	-0.124	-0.767	-0.376	0.162
FLJ37453	729614	1	1p36.21	-1.293	0.655	0.516	0.207	0.087	-0.124	-0.767	-0.376	0.162
SPEN	23013	1	1p36.21	-1.214	0.655	-1.204	-0.368	0.087	-0.124	-0.767	0.291	0.162
MIR5096|chr1	100616427	1	1p36.21	1.101	0.655	-1.204	-0.368	0.157	0.244	-0.767	0.291	0.162
ZBTB17	7709	1	1p36.13	-1.214	0.655	-1.204	-0.368	0.087	-0.124	-0.767	0.291	0.162
C1orf64	149563	1	1p36.13	-1.214	0.655	-1.204	-0.368	0.087	-0.124	-0.767	0.291	0.162
HSPB7	27129	1	1p36.13	-1.214	0.655	-1.204	-0.368	0.087	-0.124	-0.767	-1.226	0.162
CLCNKA	1187	1	1p36.13	-1.214	-1.03	-1.204	-0.368	0.087	-0.124	-0.767	-1.226	0.162
CLCNKB	1188	1	1p36.13	-1.214	-1.03	-1.204	-0.368	-1.021	-0.124	-0.767	-1.226	-0.829
FAM131C	348487	1	1p36.13	-1.214	-1.03	-1.204	-0.1	-1.021	0.143	-1.29	-1.226	-0.829
EPHA2	1969	1	1p36.13	-1.214	-1.03	-0.063	-0.1	-1.021	0.143	-1.29	-1.226	-0.829
ARHGEF19	128272	1	1p36.13	-0.256	0.052	-0.063	-0.1	0.134	0.143	-1.29	-0.277	-0.829
RSG1	79363	1	1p36.13	-0.256	0.052	-0.063	-0.1	0.134	0.143	-1.29	-0.277	0.167
FBXO42	54455	1	1p36.13	-0.256	0.052	-0.063	-0.1	0.134	0.143	-1.29	-0.277	0.167
SZRD1	26099	1	1p36.13	-0.256	0.052	-0.063	-0.1	0.134	0.143	-1.29	-0.277	0.167
SPATA21	374955	1	1p36.13	-0.256	0.052	-0.063	-0.1	0.134	0.143	-1.293	-0.277	0.167
NECAP2	55707	1	1p36.13	-0.256	-1.236	-0.982	-1.282	-1.293	-1.239	-1.293	-1.293	-1.293
CROCCP3	114819	1	1p36.13	-0.256	-1.236	-0.982	-1.282	-1.293	-1.239	-1.293	-1.293	-1.293
RNU1-1|chr1	26871	1	1p36.13	-1.096	-1.236	-0.982	-1.282	-1.293	-1.239	-1.293	-1.293	-1.293
RNU1-2|chr1	26870	1	1p36.13	-1.096	-1.236	-0.982	-1.282	-1.293	-1.239	-1.293	-1.293	-1.293
RNU1-3|chr1	26869	1	1p36.13	-1.096	-1.236	-0.982	-1.282	-1.293	-1.239	-1.293	-1.293	-1.293
RNU1-4|chr1	6060	1	1p36.13	-1.096	-1.236	-0.982	-1.282	-1.293	-1.239	-1.293	-1.293	-1.293
LOC100132147	100132147	1	1p36.13	-0.256	-1.236	-0.982	-1.282	-1.293	-1.239	-1.293	-1.293	-1.293
FAM231B	100133301	1	1p36.13	-1.293	-1.236	-0.982	-1.282	-1.293	-1.239	-1.293	-1.293	-1.293
MIR3675	100500876	1	1p36.13	-1.293	-1.236	-0.982	-1.282	-1.293	-1.239	-1.293	-1.293	-1.293
NBPF1	55672	1	1p36.13	-1.293	-1.236	-0.982	-1.282	-1.293	-1.239	-1.293	-1.293	-1.293
CROCCP2	84809	1	1p36.13	-1.293	-1.236	-0.982	-1.282	-1.293	-1.239	-1.293	-1.293	-1.293
MST1P2	11209	1	1p36.13	-1.293	-0.426	-0.285	-0.317	-1.086	-1.239	-1.293	-1.04	-1.106
FAM231A	729574	1	1p36.13	-0.594	-0.426	-0.285	-0.317	-1.086	-0.229	-1.293	-1.04	-1.106
FAM231C	729587	1	1p36.13	-0.594	-0.426	-0.285	-0.317	-1.086	-0.229	-1.293	-1.04	-1.106
ESPNP	284729	1	1p36.13	-0.594	-0.426	-0.285	-0.317	-1.086	-0.229	-1.293	-1.04	-1.106
MST1L	11223	1	1p36.13	-0.594	-0.426	-0.285	-0.317	-1.086	-0.229	-1.232	-0.887	-0.484
LOC105376805	105376805	1	1p36.13	-0.594	-0.426	-0.831	-0.317	-1.086	-0.229	-1.232	-0.887	-0.484
CROCC	9696	1	1p36.13	-0.594	-0.426	-0.831	-0.917	-1.086	-0.229	-1.232	-0.887	-0.484
MFAP2	4237	1	1p36.13	-0.594	-0.426	-0.368	-0.917	-1.086	-0.229	-0.089	-0.53	-0.484
ATP13A2	23400	1	1p36.13	-0.594	-0.066	-0.368	-0.917	-0.063	-0.229	-0.089	-0.53	-0.484
SDHB	6390	1	1p36.13	-0.271	-0.066	-0.368	-0.084	-0.063	-0.049	-0.089	-0.53	0.085
PADI2	11240	1	1p36.13	-0.271	-0.066	-0.368	-0.084	-0.063	-0.049	-0.089	-0.53	-0.327
PADI1	29943	1	1p36.13	-0.271	-0.066	-0.368	-0.084	-0.063	-0.049	-0.089	-0.53	-0.327
PADI3	51702	1	1p36.13	-0.271	-0.066	-0.368	-0.084	-0.063	-0.049	-0.089	-0.53	-0.327
MIR3972	100616188	1	1p36.13	-0.271	-0.066	-0.368	-0.084	-0.063	-0.049	-0.089	-0.53	-0.327
PADI4	23569	1	1p36.13	-0.271	-0.066	-0.368	-0.084	-0.063	-0.049	-0.089	-0.53	-0.327
PADI6	353238	1	1p36.13	-0.271	-0.037	-0.368	-0.084	-0.063	-0.049	-0.089	-0.53	-0.327
RCC2	55920	1	1p36.13	-0.271	-0.037	-0.215	-0.084	-0.063	-0.049	-0.089	-0.329	-0.627
ARHGEF10L	55160	1	1p36.13	-0.271	-0.037	-0.215	-0.084	-0.063	-0.049	-0.089	-0.329	-0.627
ACTL8	81569	1	1p36.13	0.167	-0.037	-0.031	-0.084	0.031	-0.049	-0.089	-0.329	0.157
LOC101927876	101927876	1	1p36.13	0.167	-0.037	-0.031	-0.084	0.031	-0.049	-0.089	-0.329	0.157
IGSF21	84966	1	1p36.13	0.167	-0.037	-0.031	-0.084	0.031	-0.049	-0.089	-0.329	0.157
KLHDC7A	127707	1	1p36.13	0.167	-0.037	-0.031	-0.084	0.031	-0.049	-0.089	-0.329	0.157
PAX7	5081	1	1p36.13	0.167	-0.037	-0.031	-0.084	0.031	-0.049	-0.089	-0.329	0.157
TAS1R2	80834	1	1p36.13	0.167	-0.029	-0.031	-0.084	0.031	-0.049	-0.089	0.216	0.157
ALDH4A1	8659	1	1p36.13	0.167	-0.029	-0.031	-0.084	0.031	-0.049	-0.089	0.216	0.157
MIR4695	100616120	1	1p36.13	0.167	-0.029	-0.031	-0.084	0.031	-0.049	-0.089	0.216	0.157
MIR1290	100302276	1	1p36.13	0.167	-0.029	-0.031	-0.084	0.031	-0.049	-0.089	0.216	0.157
IFFO2	126917	1	1p36.13	0.167	-0.029	-0.031	-0.084	0.031	-0.049	-0.089	0.216	0.157
UBR4	23352	1	1p36.13	0.167	-0.029	-0.031	0.379	0.031	-0.049	-0.089	0.216	0.62
LOC101927895	101927895	1	1p36.13	0.167	-0.029	-0.031	0.379	0.031	-0.049	0.066	0.216	0.62
EMC1	23065	1	1p36.13	0.167	-0.029	-0.031	0.379	0.031	-0.049	0.066	0.216	0.62
MRTO4	51154	1	1p36.13	-0.217	-0.029	-0.031	0.379	0.031	-0.049	0.066	0.216	0.62
AKR7L	246181	1	1p36.13	-0.217	-0.029	-0.031	0.379	0.031	-0.049	0.066	0.216	0.62
AKR7A3	22977	1	1p36.13	-0.217	-0.029	-0.031	-0.257	0.031	-0.049	0.066	0.216	-0.049
LOC100506730	100506730	1	1p36.13	-0.217	-0.029	-0.031	-0.257	0.031	-0.049	0.066	0.216	-0.049
AKR7A2	8574	1	1p36.13	-0.217	-0.029	-0.031	-0.257	0.031	-0.049	0.066	0.216	-0.049
PQLC2	54896	1	1p36.13	-0.217	-0.029	-0.031	-0.257	0.031	-0.049	0.066	0.216	-0.049
CAPZB	832	1	1p36.13	-0.217	-0.029	-0.031	-0.257	0.031	-0.049	0.066	0.216	-0.049
LOC105378614	105378614	1	1p36.13	-0.217	-0.029	-0.031	-0.257	0.031	-0.049	0.066	0.216	-0.049
MINOS1-NBL1	100532736	1	1p36.13	-0.217	-0.029	-0.031	-0.132	0.031	-0.049	0.066	0.216	-0.049
MINOS1	440574	1	1p36.13	-0.217	-0.029	-0.031	-0.132	0.031	-0.049	0.066	0.216	-0.049
RPS14P3	644068	1	1p36.13	-0.217	-0.029	-0.031	-0.132	0.031	-0.049	0.066	0.216	-0.049
NBL1	4681	1	1p36.13	-0.217	-0.029	-0.031	-0.132	0.031	-0.049	0.066	0.216	-0.049
HTR6	3362	1	1p36.13	-0.217	-0.029	-0.031	-0.132	0.031	-0.049	0.066	0.216	-0.049
TMCO4	255104	1	1p36.13	-0.217	-0.029	-0.031	-0.132	0.031	-0.049	0.066	0.216	-0.049
RNF186	54546	1	1p36.13	-0.217	-0.029	-0.031	-0.132	0.031	-0.049	0.066	0.216	-0.049
OTUD3	23252	1	1p36.13	-0.217	-0.029	-0.031	-0.132	0.031	-0.049	0.066	0.216	-0.049
PLA2G2E	30814	1	1p36.13	-0.217	-0.029	-0.031	-0.132	0.031	-0.049	0.066	0.216	-0.049
PLA2G2A	5320	1	1p36.13	-0.217	-0.029	-0.031	-0.132	0.031	-0.049	0.066	0.216	-0.049
PLA2G5	5322	1	1p36.13	-0.217	-0.029	-0.031	-0.132	0.031	-0.049	0.066	0.216	-0.049
PLA2G2D	26279	1	1p36.12	-0.217	-0.029	-0.031	-0.132	0.031	-0.049	0.066	0.216	-0.049
PLA2G2F	64600	1	1p36.12	-0.217	-0.029	-0.031	-0.132	0.031	-0.049	0.066	0.216	-0.049
PLA2G2C	391013	1	1p36.12	-0.217	-0.029	-0.031	-0.132	0.031	-0.049	0.066	0.216	-0.049
UBXN10-AS1	101928017	1	1p36.12	-0.217	-0.029	-0.031	-0.132	0.031	-0.049	0.066	0.216	-0.049
UBXN10	127733	1	1p36.12	-0.217	-0.029	-0.031	-0.132	0.031	-0.049	0.066	0.216	-0.049
VWA5B1	127731	1	1p36.12	-0.217	-0.029	-0.031	-0.132	0.031	-0.049	0.066	0.216	-0.049
LINC01141	339505	1	1p36.12	-0.217	-0.029	-0.031	-0.132	0.031	-0.049	0.066	0.216	-0.049
CAMK2N1	55450	1	1p36.12	-0.217	-0.029	-0.031	-0.132	0.031	-0.049	0.066	0.216	-0.049
MUL1	79594	1	1p36.12	-0.217	-0.029	-0.031	-0.132	0.031	-0.049	0.066	0.216	-0.049
FAM43B	163933	1	1p36.12	-0.217	-0.029	-0.031	-0.132	0.031	-0.049	0.066	0.216	-0.049
CDA	978	1	1p36.12	-0.217	-0.029	-0.031	-0.132	0.031	-0.049	0.066	0.216	-0.049
MIR6084	102464833	1	1p36.12	-0.217	-0.029	-0.031	-0.132	0.031	-0.049	0.066	0.216	-0.049
PINK1	65018	1	1p36.12	-0.217	-0.029	-0.031	-0.132	0.031	-0.049	0.066	0.216	-0.049
PINK1-AS	100861548	1	1p36.12	-0.217	-0.029	-0.031	0.117	0.031	-0.049	0.066	0.216	-0.049
DDOST	1650	1	1p36.12	-0.217	-0.029	-0.031	0.117	0.031	-0.049	0.066	0.216	-0.049
KIF17	57576	1	1p36.12	-0.217	-0.029	-0.031	0.117	0.031	-0.049	0.066	0.216	-0.049
SH2D5	400745	1	1p36.12	-0.217	-0.029	-0.031	0.117	0.031	-0.049	0.066	0.216	-0.049
HP1BP3	50809	1	1p36.12	0.174	-0.029	-0.031	0.117	0.031	-0.049	0.066	0.216	-0.049
EIF4G3	8672	1	1p36.12	0.174	-0.029	-0.031	0.117	0.031	-0.049	0.066	0.216	0.342
MIR1256	100302155	1	1p36.12	0.174	-0.029	-0.031	0.117	0.031	-0.049	0.066	0.216	0.342
ECE1	1889	1	1p36.12	-1.293	-0.029	-0.031	0.117	0.031	-0.049	0.066	-0.428	0.342
LOC100506801	100506801	1	1p36.12	-1.293	-0.029	-0.031	0.117	0.031	-0.049	0.066	-0.428	0.342
NBPF3	84224	1	1p36.12	-1.293	-0.029	-0.031	-0.46	0.031	-0.049	0.066	-0.428	0.342
ALPL	249	1	1p36.12	-1.293	-0.029	-0.031	-0.46	0.031	-0.049	0.066	-0.428	-0.235
RAP1GAP	5909	1	1p36.12	-1.293	-0.029	-0.031	-0.46	0.031	-0.049	0.066	-0.428	-0.235
USP48	84196	1	1p36.12	-1.293	-0.029	-0.031	-0.46	0.031	-0.049	0.066	-0.428	-0.235
LDLRAD2	401944	1	1p36.12	-0.492	-0.029	-0.031	-0.46	0.031	-0.049	0.066	-0.428	-0.235
HSPG2	3339	1	1p36.12	-0.492	-0.029	-0.031	-0.46	0.031	-0.049	0.066	-0.428	-0.235
CELA3B	23436	1	1p36.12	-0.492	-0.029	-0.031	0.081	0.031	0.015	0.066	0.079	-0.235
CELA3A	10136	1	1p36.12	-0.492	-0.029	-0.031	0.081	0.031	0.015	0.066	0.079	-0.235
LINC00339	29092	1	1p36.12	-0.492	-0.029	-0.031	0.081	0.031	0.015	0.066	0.079	-0.235
LOC101928043	101928043	1	1p36.12	-0.492	-0.029	-0.031	0.081	0.031	0.015	0.066	0.079	-0.235
CDC42	998	1	1p36.12	-0.492	-0.029	-0.031	0.081	0.031	0.015	0.066	0.079	-0.235
WNT4	54361	1	1p36.12	-0.492	-0.029	-0.031	0.081	0.031	0.015	0.066	0.079	-0.235
MIR4418	100616433	1	1p36.12	-0.04	-0.029	-0.031	0.081	0.031	0.015	0.066	0.079	-0.235
ZBTB40	9923	1	1p36.12	-0.04	-0.029	-0.031	0.081	0.031	0.015	-0.104	-0.312	-0.235
EPHA8	2046	1	1p36.12	-0.04	-0.029	-0.031	0.081	0.031	0.015	-0.104	-0.312	-0.235
C1QA	712	1	1p36.12	-0.04	-0.029	-0.031	0.081	0.031	0.015	-0.104	-0.312	-0.235
MIR6127	102466615	1	1p36.12	-0.04	-0.029	-0.031	0.081	0.031	0.015	-0.104	-0.312	-0.235
C1QC	714	1	1p36.12	-0.04	-0.029	-0.031	0.081	0.031	0.015	-0.104	-0.312	-0.235
C1QB	713	1	1p36.12	-0.04	-0.029	-0.031	0.081	0.031	0.015	-0.104	-0.312	-0.235
EPHB2	2048	1	1p36.12	-0.04	-0.029	-0.031	0.081	0.031	0.015	-0.104	-0.312	0.119
MIR4684	100616391	1	1p36.12	-0.04	-0.029	-0.031	0.081	0.031	0.015	-0.104	-0.312	0.119
MIR4253	100422914	1	1p36.12	-0.04	-0.029	-0.031	0.081	0.031	0.015	-0.104	-0.312	0.119
LACTBL1	646262	1	1p36.12	-0.04	-0.029	-0.031	0.081	0.031	0.015	-0.104	-0.312	0.119
C1orf234	729059	1	1p36.12	-0.04	-0.029	-0.031	0.081	0.031	0.015	-0.104	-0.312	0.119
KDM1A	23028	1	1p36.12	-0.04	-0.029	-0.031	0.081	0.031	0.015	-0.104	-0.312	0.119
MIR3115	100422866	1	1p36.12	-0.04	-0.029	-0.031	0.081	0.031	0.015	-0.104	-0.312	0.119
MIR4419A	100616177	1	1p36.12	-0.04	-0.029	-0.031	0.081	0.031	0.015	-0.104	-0.312	0.119
LUZP1	7798	1	1p36.12	-0.04	-0.029	-0.031	0.081	0.031	0.015	-0.104	-0.312	0.119
HTR1D	3352	1	1p36.12	-0.04	-0.029	-0.031	0.081	0.031	0.015	-0.104	-0.312	0.119
LINC01355	100996511	1	1p36.12	-0.04	-0.029	-0.031	0.081	0.031	0.015	-0.104	-0.312	0.119
HNRNPR	10236	1	1p36.12	-0.04	-0.029	-0.031	0.081	0.031	0.015	-0.104	-0.312	0.119
ZNF436	80818	1	1p36.12	-0.04	-0.029	-0.031	0.081	0.031	0.015	-0.104	-0.312	0.119
ZNF436-AS1	148898	1	1p36.12	-0.04	-0.029	-0.031	0.081	0.031	0.015	-0.104	-0.312	0.119
TCEA3	6920	1	1p36.12	-0.04	-0.029	-0.031	0.081	0.031	0.015	-0.104	-0.312	0.119
ASAP3	55616	1	1p36.12	-0.04	-0.029	-0.031	0.081	0.031	0.015	-0.104	-0.312	0.119
E2F2	1870	1	1p36.12	-0.04	-0.029	-0.031	0.081	0.031	0.015	-0.104	-0.312	0.119
LOC101928163	101928163	1	1p36.12	-0.04	-0.029	-0.031	0.081	0.031	0.015	-0.104	-0.312	0.119
ID3	3399	1	1p36.12	-0.04	-0.029	-0.031	0.081	0.031	0.015	-0.104	-0.312	0.119
MDS2	259283	1	1p36.11	-0.04	-0.029	-0.031	0.081	0.031	0.015	-0.104	-0.312	0.119
RPL11	6135	1	1p36.11	-0.04	-0.029	-0.031	0.081	0.031	0.015	-0.104	-0.312	0.119
TCEB3	6924	1	1p36.11	-0.04	-0.029	-0.031	0.081	0.031	0.015	-0.104	0.141	0.119
TCEB3-AS1	100506963	1	1p36.11	-0.04	-0.029	-0.031	0.081	0.031	0.015	-0.104	0.141	0.119
PITHD1	57095	1	1p36.11	-0.04	-0.029	-0.031	0.081	0.031	0.015	-0.104	0.141	0.119
LYPLA2	11313	1	1p36.11	-0.04	-0.029	-0.031	0.081	0.031	0.015	-0.104	0.141	0.119
GALE	2582	1	1p36.11	-0.04	-0.029	-0.031	0.081	0.031	0.015	-0.104	0.141	0.119
HMGCL	3155	1	1p36.11	-0.04	-0.029	-0.031	0.081	0.031	0.015	-0.104	0.141	0.119
FUCA1	2517	1	1p36.11	-0.04	-0.029	-0.031	0.081	0.031	0.015	-0.104	0.141	0.119
CNR2	1269	1	1p36.11	-0.04	-0.029	-0.031	0.081	0.031	0.015	-0.104	0.141	0.119
MIR378F	100616492	1	1p36.11	-0.04	-0.029	-0.031	0.081	0.031	0.015	-0.104	0.141	0.119
PNRC2	55629	1	1p36.11	-0.04	-0.029	-0.031	0.081	0.031	0.015	-0.104	0.141	0.119
SRSF10	10772	1	1p36.11	-0.04	-0.029	-0.031	0.081	0.031	0.015	-0.104	0.141	0.119
MYOM3	127294	1	1p36.11	-0.04	-0.029	-0.031	0.081	0.031	0.015	-0.104	0.141	0.119
IL22RA1	58985	1	1p36.11	-0.035	-0.029	-0.031	-0.292	0.031	0.015	-0.104	0.141	0.05
IFNLR1	163702	1	1p36.11	-0.035	-0.029	-0.031	-0.292	0.031	0.015	-0.104	0.141	0.05
LOC284632	284632	1	1p36.11	-0.035	-0.029	-0.031	-0.292	0.031	0.015	-0.104	0.141	0.05
GRHL3	57822	1	1p36.11	-0.035	-0.029	-0.031	-0.292	0.031	0.015	-0.104	0.141	0.05
STPG1	90529	1	1p36.11	-0.035	-0.029	-0.031	-0.056	0.031	0.015	-0.104	0.141	0.05
NIPAL3	57185	1	1p36.11	-0.035	-0.029	-0.031	-0.056	0.031	0.015	-0.104	0.141	0.05
RCAN3AS	100750325	1	1p36.11	-0.035	-0.029	-0.031	-0.056	0.031	0.015	-0.104	0.141	0.05
RCAN3	11123	1	1p36.11	-0.035	-0.029	-0.031	-0.056	0.031	0.015	-0.104	0.141	0.05
LOC100506985	100506985	1	1p36.11	-0.035	-0.029	-0.031	-0.056	0.031	0.015	-0.104	0.141	0.05
NCMAP	400746	1	1p36.11	-0.035	-0.029	-0.031	-0.056	0.031	0.015	-0.104	0.141	0.05
SRRM1	10250	1	1p36.11	-0.035	-0.029	-0.031	-0.056	0.031	0.015	-0.104	0.141	0.05
CLIC4	25932	1	1p36.11	-0.035	-0.029	-0.031	-0.056	0.031	0.015	-0.104	0.141	0.05
RUNX3	864	1	1p36.11	-0.035	-0.029	-0.031	-0.056	0.031	0.015	-0.104	0.141	0.05
MIR6731	102465437	1	1p36.11	-0.035	-0.029	-0.031	-0.056	0.031	0.015	-0.104	0.141	0.05
MIR4425	100616365	1	1p36.11	-0.035	-0.029	-0.031	-0.056	0.031	0.015	-0.104	0.141	0.05
SYF2	25949	1	1p36.11	-0.035	-0.029	-0.031	-0.056	0.031	0.015	-0.104	0.141	0.05
RSRP1	57035	1	1p36.11	-0.035	-0.029	-0.031	-0.056	0.031	0.015	-0.104	0.141	0.05
RHD	6007	1	1p36.11	-0.035	-0.029	-0.031	-0.056	0.031	0.015	-0.104	0.141	0.05
TMEM50A	23585	1	1p36.11	-0.035	-0.029	-0.031	-0.056	0.031	0.015	-0.104	0.141	0.05
RHCE	6006	1	1p36.11	-0.035	-0.029	-0.031	-0.056	0.031	0.015	-0.104	0.141	0.05
TMEM57	55219	1	1p36.11	-0.035	-0.029	-0.031	-0.056	0.031	0.015	-0.104	0.141	0.05
LDLRAP1	26119	1	1p36.11	-0.035	-0.029	-0.031	-0.056	0.031	0.015	-0.104	0.141	0.05
MAN1C1	57134	1	1p36.11	-0.035	-0.029	-0.031	-0.056	0.031	0.015	-0.104	0.141	0.05
SEPN1	57190	1	1p36.11	-0.035	-0.029	-0.031	-0.056	0.031	0.015	-0.104	0.141	0.05
LOC646471	646471	1	1p36.11	-0.035	-0.029	-0.031	-0.056	0.031	0.015	-0.104	0.141	0.05
MTFR1L	56181	1	1p36.11	-0.035	-0.029	-0.031	-0.056	0.031	0.015	-0.104	0.141	0.05
AUNIP	79000	1	1p36.11	-0.035	-0.029	-0.031	-0.056	0.031	0.015	-0.104	0.141	0.05
PAQR7	164091	1	1p36.11	-0.035	-0.029	-0.031	-0.056	0.031	0.015	-0.104	0.141	0.05
STMN1	3925	1	1p36.11	-0.035	-0.029	-0.031	-0.056	0.031	0.015	-0.104	0.141	0.05
MIR3917	100500808	1	1p36.11	-0.035	-0.029	-0.031	-0.056	0.031	0.015	-0.104	0.141	0.05
PAFAH2	5051	1	1p36.11	-0.035	-0.029	-0.031	-0.056	0.031	0.015	-0.104	0.141	0.05
EXTL1	2134	1	1p36.11	-0.035	-0.029	-0.031	-0.056	0.031	0.015	-0.104	0.141	0.05
SLC30A2	7780	1	1p36.11	-0.035	-0.029	-0.031	-0.056	0.031	0.015	-0.104	0.141	0.05
TRIM63	84676	1	1p36.11	-0.035	-0.029	-0.031	-0.056	0.031	0.015	-0.104	0.141	0.05
PDIK1L	149420	1	1p36.11	-0.035	-0.029	-0.031	-0.056	0.031	0.015	-0.104	0.141	0.05
FAM110D	79927	1	1p36.11	-0.035	-0.029	-0.031	-0.056	0.031	0.015	-0.104	0.141	0.05
ZNF593	51042	1	1p36.11	-0.035	-0.029	-0.031	-0.056	0.031	0.015	-0.104	0.141	0.05
CNKSR1	10256	1	1p36.11	-0.035	-0.029	-0.031	-0.056	0.031	0.015	-0.104	0.141	0.05
CATSPER4	378807	1	1p36.11	-0.035	-0.029	-0.031	-0.056	0.031	0.015	-0.104	0.141	0.05
LOC101928303	101928303	1	1p36.11	-0.035	-0.029	-0.031	-0.056	0.031	0.015	-0.104	0.141	0.05
CEP85	64793	1	1p36.11	-0.035	-0.029	-0.031	-0.056	0.031	0.015	-0.104	0.141	0.05
SH3BGRL3	83442	1	1p36.11	-0.035	-0.029	-0.031	-0.056	0.031	0.015	-0.104	0.141	0.05
UBXN11	91544	1	1p36.11	-0.035	-0.029	-0.031	-0.056	0.031	0.015	-0.104	0.141	0.05
CD52	1043	1	1p36.11	-0.035	-0.029	-0.031	-0.056	0.031	0.015	-0.104	0.141	0.05
AIM1L	55057	1	1p36.11	-0.035	-0.029	-0.031	-0.056	0.031	0.015	-0.104	0.141	0.05
ZNF683	257101	1	1p36.11	-0.035	-0.029	-0.031	-0.056	0.031	0.015	-0.104	0.141	0.05
LIN28A	79727	1	1p36.11	-0.035	-0.029	-0.031	-0.056	0.031	0.015	-0.104	0.141	0.05
DHDDS	79947	1	1p36.11	-0.588	-0.029	-0.031	-0.056	0.031	0.015	-0.104	0.141	0.05
LOC101928324	101928324	1	1p36.11	-0.035	-0.029	-0.031	-0.056	0.031	0.015	-0.104	0.141	0.05
HMGN2	3151	1	1p36.11	-0.588	-0.029	-0.031	-0.056	0.031	0.015	-0.104	0.141	0.05
RPS6KA1	6195	1	1p36.11	-0.588	-0.029	-0.031	-0.056	0.031	0.015	-0.104	0.141	0.05
MIR1976	100302190	1	1p36.11	-0.588	-0.029	-0.031	-0.056	0.031	0.015	-0.104	0.141	0.05
ARID1A	8289	1	1p36.11	-0.588	-0.029	-0.031	-0.056	0.031	0.015	-0.104	0.141	0.05
LOC101928728	101928728	1	1p36.11	-0.588	-0.029	-0.031	-0.056	0.031	0.015	-0.104	0.141	0.05
PIGV	55650	1	1p36.11	-0.588	-0.029	-0.031	-0.056	0.031	0.015	-0.104	0.141	0.05
ZDHHC18	84243	1	1p36.11	-0.588	-0.029	-0.031	-0.056	0.031	0.015	-0.104	0.141	0.05
SFN	2810	1	1p36.11	-0.588	-0.029	-0.031	-0.056	0.031	0.015	-0.104	0.141	0.05
GPN2	54707	1	1p36.11	-0.588	-0.029	-0.031	-0.056	0.031	0.015	-0.104	0.141	0.05
GPATCH3	63906	1	1p36.11	-0.588	-0.029	-0.031	-0.056	0.031	0.015	-0.104	0.141	0.05
NR0B2	8431	1	1p36.11	-0.588	-0.029	-0.031	-0.056	0.031	0.015	-0.104	0.141	0.05
NUDC	10726	1	1p36.11	-0.588	-0.029	-0.031	-0.056	0.031	0.015	-0.104	0.141	0.05
KDF1	126695	1	1p36.11	-0.588	-0.029	-0.031	-0.056	0.031	0.015	-0.104	0.141	0.05
TRNP1	388610	1	1p36.11	-0.588	-0.029	-0.031	-0.056	0.031	0.015	-0.104	0.141	0.05
FAM46B	115572	1	1p36.11	-0.588	-0.029	-0.031	-0.056	0.031	0.015	-0.104	0.141	0.05
SLC9A1	6548	1	1p36.11	-0.588	-0.029	-0.031	-0.056	0.031	0.015	-0.104	0.141	0.05
WDTC1	23038	1	1p36.11	-0.588	-0.029	-0.031	-0.056	0.031	0.015	-0.104	0.141	0.05
ACTG1P20	644961	1	1p36.11	-0.588	-0.029	-0.031	-0.056	0.031	0.015	-0.104	0.141	0.05
TMEM222	84065	1	1p36.11	-0.588	-0.029	-0.031	-0.056	0.031	0.015	-0.104	0.141	0.05
SYTL1	84958	1	1p36.11	-0.588	-0.029	-0.031	-0.056	0.031	0.015	-0.104	0.141	0.05
MAP3K6	9064	1	1p36.11	-0.588	-0.029	-0.031	-0.056	0.031	-0.068	-0.104	-0.314	0.05
FCN3	8547	1	1p36.11	-0.387	-0.029	-0.031	-0.056	0.031	-0.068	-0.104	-0.314	-0.046
CD164L2	388611	1	1p36.11	-0.387	-0.029	-0.031	-0.056	0.031	-0.068	-0.104	-0.314	-0.046
GPR3	2827	1	1p36.11	-0.387	-0.029	-0.031	-0.056	0.031	-0.068	-0.104	-0.314	-0.046
WASF2	10163	1	1p36.11	-0.387	-0.029	-0.031	-0.056	0.031	-0.068	-0.104	-0.314	-0.046
AHDC1	27245	1	1p36.11	-0.387	-0.029	-0.031	-0.056	0.031	-0.068	-0.104	-0.314	-0.046
FGR	2268	1	1p35.3	-0.387	-0.029	-0.031	-0.056	0.031	-0.068	-0.104	-0.314	-0.046
IFI6	2537	1	1p35.3	-0.387	-0.029	-0.031	-0.056	0.031	-0.068	-0.104	0.177	-0.046
FAM76A	199870	1	1p35.3	-0.387	-0.029	-0.031	-0.056	0.031	-0.068	-0.104	0.177	-0.046
STX12	23673	1	1p35.3	-0.387	-0.029	-0.031	-0.056	0.031	-0.068	-0.137	0.177	-0.046
PPP1R8	5511	1	1p35.3	-0.387	-0.029	-0.031	-0.056	0.031	-0.068	-0.137	0.177	-0.046
SCARNA1	677774	1	1p35.3	-0.015	-0.029	-0.031	-0.056	0.031	-0.068	-0.137	0.061	-0.046
THEMIS2	9473	1	1p35.3	-0.015	-0.029	-0.031	-0.056	0.031	-0.068	-0.137	0.061	-0.046
RPA2	6118	1	1p35.3	-0.015	-0.029	-0.031	-0.056	0.031	-0.068	-0.137	0.061	-0.046
SMPDL3B	27293	1	1p35.3	-0.015	-0.029	-0.031	-0.056	0.031	-0.068	-0.137	0.061	-0.046
XKR8	55113	1	1p35.3	-0.015	-0.029	-0.031	-0.056	0.031	-0.068	-0.137	0.061	-0.046
EYA3	2140	1	1p35.3	-0.015	-0.029	-0.031	-0.056	0.031	-0.068	-0.137	0.061	-0.046
PTAFR	5724	1	1p35.3	-0.015	-0.029	-0.031	-0.056	0.031	-0.068	-0.137	0.061	-0.046
DNAJC8	22826	1	1p35.3	-0.015	-0.029	-0.031	-0.056	0.031	-0.068	-0.137	0.061	-0.046
ATPIF1	93974	1	1p35.3	-0.015	-0.029	-0.031	-0.056	0.031	-0.068	-0.137	0.061	-0.046
SESN2	83667	1	1p35.3	-0.015	-0.029	-0.031	-0.056	0.031	-0.068	-0.137	0.061	-0.046
MED18	54797	1	1p35.3	-0.015	-0.029	-0.031	-0.056	0.031	-0.068	-0.137	0.061	-0.046
PHACTR4	65979	1	1p35.3	-0.015	-0.029	-0.031	-0.056	0.031	-0.068	-0.137	0.061	-0.046
RCC1	1104	1	1p35.3	-0.015	-0.029	-0.031	-0.056	0.031	-0.068	-0.137	0.061	-0.046
SNHG3	8420	1	1p35.3	-0.015	-0.029	-0.031	-0.056	0.031	-0.068	-0.137	0.061	-0.046
SNORA73A	6080	1	1p35.3	-0.015	-0.029	-0.031	-0.056	0.031	-0.068	-0.137	0.061	-0.046
SNORA73B	26768	1	1p35.3	-0.015	-0.029	-0.031	-0.056	0.031	-0.068	-0.137	0.061	-0.046
TRNAU1AP	54952	1	1p35.3	-0.015	-0.029	-0.031	-0.056	0.031	-0.068	-0.137	0.061	-0.046
SNHG12	85028	1	1p35.3	-0.015	-0.029	-0.031	-0.056	0.031	-0.068	-0.137	0.061	-0.046
SNORA16A	692073	1	1p35.3	-0.015	-0.029	-0.031	-0.056	0.031	-0.068	-0.137	0.061	-0.046
SNORA44	677825	1	1p35.3	-0.015	-0.029	-0.031	-0.056	0.031	-0.068	-0.137	0.061	-0.046
SNORA61	677838	1	1p35.3	-0.015	-0.029	-0.031	-0.056	0.031	-0.068	-0.137	0.061	-0.046
SNORD99	692212	1	1p35.3	-0.015	-0.029	-0.031	-0.056	0.031	-0.068	-0.137	0.061	-0.046
RAB42	115273	1	1p35.3	-0.015	-0.029	-0.031	-0.056	0.031	-0.068	-0.137	0.061	-0.046
TAF12	6883	1	1p35.3	-0.015	-0.029	-0.031	-0.056	0.031	-0.068	-0.137	0.061	-0.046
RNU11	26824	1	1p35.3	-0.015	-0.029	-0.031	-0.056	0.031	-0.068	-0.137	0.061	-0.046
GMEB1	10691	1	1p35.3	-0.015	-0.296	-0.031	-0.056	0.031	-0.068	-0.137	0.061	-0.046
YTHDF2	51441	1	1p35.3	-0.015	-0.296	-0.031	-0.056	0.031	-0.068	-0.137	0.061	-0.046
OPRD1	4985	1	1p35.3	-0.015	-0.296	-0.031	-0.056	0.031	-0.068	-0.137	0.061	-0.046
EPB41	2035	1	1p35.3	-0.015	-0.296	-0.031	-0.056	0.031	-0.068	-0.137	0.061	-0.046
TMEM200B	399474	1	1p35.3	-0.015	-0.296	-0.031	-0.056	0.031	-0.068	-0.137	0.061	-0.046
SRSF4	6429	1	1p35.3	-0.015	-0.296	-0.031	-0.056	0.031	-0.068	-0.137	0.061	-0.046
MECR	51102	1	1p35.3	-0.015	-0.296	-0.031	-0.056	0.031	-0.068	-0.137	0.061	-0.046
PTPRU	10076	1	1p35.3	-0.015	-0.296	-0.879	-0.056	0.031	-0.068	-0.845	-0.912	-0.898
LOC101928460	101928460	1	1p35.3	-0.015	-0.296	-0.879	-0.056	0.031	-0.068	-0.845	-0.912	-0.898
LOC101929406	101929406	1	1p35.2	-0.015	-0.296	-0.879	-0.056	0.031	-0.068	-0.845	-0.912	-0.898
MATN1	4146	1	1p35.2	-0.015	-0.296	-0.879	-0.056	0.031	-0.068	-0.845	-0.912	-0.898
MATN1-AS1	100129196	1	1p35.2	-0.015	-0.296	0.12	-0.056	0.031	-0.068	0.19	-0.912	0.079
LAPTM5	7805	1	1p35.2	-0.015	-0.296	0.12	-0.056	0.031	-0.068	0.19	-0.912	0.079
MIR4420	100616164	1	1p35.2	-0.015	-0.296	0.12	-0.056	0.031	-0.068	0.19	-0.912	0.079
SDC3	9672	1	1p35.2	-0.015	-0.296	0.12	-0.056	0.031	-0.068	0.19	1.279	0.079
PUM1	9698	1	1p35.2	-0.015	-0.296	0.12	-0.056	0.031	-0.068	0.19	1.279	0.079
SNORD103A	692234	1	1p35.2	-0.015	-0.296	0.12	-0.056	0.031	-0.068	0.19	1.279	0.079
SNORD103C	692200	1	1p35.2	-0.015	-0.296	0.12	-0.056	0.031	-0.068	0.19	1.279	0.079
NKAIN1	79570	1	1p35.2	-0.015	-0.296	0.12	-0.056	0.031	-0.068	0.19	-0.096	0.079
SNRNP40	9410	1	1p35.2	-0.015	-0.296	0.12	-0.056	0.031	-0.068	0.19	-0.096	0.079
ZCCHC17	51538	1	1p35.2	-0.015	-0.296	0.12	-0.056	0.031	-0.068	0.19	-0.096	0.079
FABP3	2170	1	1p35.2	-0.015	-0.296	0.12	-0.056	0.031	-0.068	0.19	-0.096	0.079
SERINC2	347735	1	1p35.2	-0.015	-0.296	0.12	-0.536	0.031	-0.068	0.19	-0.096	0.079
LINC01225	149086	1	1p35.2	-0.015	-0.296	0.12	-0.536	0.031	-0.068	0.19	-0.096	0.079
LINC01226	284551	1	1p35.2	-0.015	-0.296	0.12	-0.536	0.031	-0.068	0.19	-0.096	0.079
TINAGL1	64129	1	1p35.2	-0.015	-0.296	0.12	-0.536	0.031	-0.068	0.19	-0.096	0.079
HCRTR1	3061	1	1p35.2	-0.015	-0.296	0.12	-0.536	0.031	-0.068	0.19	-0.096	0.079
PEF1	553115	1	1p35.2	-0.015	-0.296	0.12	-0.536	0.031	-0.068	0.19	-0.096	0.079
COL16A1	1307	1	1p35.2	-0.015	0.318	0.12	-0.536	0.031	-0.068	0.19	-0.096	0.079
ADGRB2	576	1	1p35.2	-0.015	0.318	0.12	-0.025	0.031	-0.068	0.19	-0.096	0.079
MIR4254	100423028	1	1p35.2	-0.015	0.318	0.12	-0.025	0.031	-0.068	0.19	-0.096	0.079
SPOCD1	90853	1	1p35.2	-0.015	0.318	0.12	-0.025	0.031	-0.068	0.19	-0.096	0.079
PTP4A2	8073	1	1p35.2	-0.015	0.318	0.12	-0.025	0.031	-0.068	0.19	1.578	0.079
KHDRBS1	10657	1	1p35.2	-0.015	0.318	0.12	-0.025	0.031	-0.068	0.19	1.578	0.079
TMEM39B	55116	1	1p35.2	-0.015	0.318	0.12	-0.025	0.031	-0.068	0.19	0.704	0.84
MIR5585	100847018	1	1p35.2	-0.015	0.318	0.12	-0.025	0.031	-0.068	0.19	0.704	0.84
KPNA6	23633	1	1p35.2	0.516	0.318	0.12	-0.025	0.031	-0.068	0.19	0.704	0.84
TXLNA	200081	1	1p35.2	0.516	0.318	0.12	-0.025	0.031	-0.068	0.19	0.704	0.84
CCDC28B	79140	1	1p35.2	0.516	0.318	0.12	-0.025	0.031	-0.068	0.19	0.704	0.84
IQCC	55721	1	1p35.2	0.516	0.318	0.12	-0.025	0.031	-0.068	0.19	0.704	0.84
DCDC2B	149069	1	1p35.2	0.516	0.318	0.12	-0.025	0.031	-0.068	0.19	0.704	0.84
TMEM234	56063	1	1p35.2	0.516	0.318	0.12	-0.025	0.031	-0.068	0.19	0.704	0.84
EIF3I	8668	1	1p35.2	0.516	0.212	0.12	-0.025	0.031	-0.068	0.19	0.704	0.84
MTMR9LP	339483	1	1p35.2	0.516	0.212	0.12	-0.025	0.031	-0.068	0.19	-0.272	0.84
FAM167B	84734	1	1p35.2	-0.776	0.212	0.12	-0.025	0.031	-0.068	-0.358	-0.272	0.84
LCK	3932	1	1p35.2	-0.776	0.212	0.12	-0.025	0.031	-0.068	-0.358	-0.272	-0.454
HDAC1	3065	1	1p35.2	-0.776	0.212	-0.502	-0.025	0.031	-0.068	-0.358	-0.272	-0.454
MARCKSL1	65108	1	1p35.1	-0.776	-0.113	-0.502	-0.025	0.031	-0.068	-0.358	-0.272	-0.454
FAM229A	100128071	1	1p35.1	-0.776	-0.113	-0.502	-0.025	0.031	-0.068	-0.358	-0.272	-0.22
TSSK3	81629	1	1p35.1	-0.776	-0.113	-0.502	-0.025	0.031	-0.068	-0.358	-0.272	-0.22
BSDC1	55108	1	1p35.1	-0.776	-0.113	-0.502	-0.025	0.031	-0.068	-0.358	-0.009	-0.22
ZBTB8B	728116	1	1p35.1	-0.776	-0.113	-0.502	-0.025	-0.535	-0.068	-0.358	-0.009	-0.22
ZBTB8A	653121	1	1p35.1	-0.776	-0.113	-0.502	-0.025	-0.535	-0.068	-0.358	-0.009	-0.22
ZBTB8OS	339487	1	1p35.1	-0.776	-0.113	-0.502	-0.025	-0.535	-0.068	-0.358	-0.009	-0.22
RBBP4	5928	1	1p35.1	-0.776	-0.113	-0.502	-0.025	-0.535	-0.068	-0.358	-0.009	-1.161
SYNC	81493	1	1p35.1	-0.776	-0.113	-0.502	-0.025	-0.535	-0.068	-0.358	-0.009	-1.161
KIAA1522	57648	1	1p35.1	-0.776	-0.113	-0.502	-0.025	-0.535	-0.068	-0.358	-0.009	-1.161
YARS	8565	1	1p35.1	-0.776	-0.113	0	-0.025	0.181	-0.068	0.161	-0.009	0.101
S100PBP	64766	1	1p35.1	-0.776	-0.113	0	-0.025	0.181	-0.068	0.161	-0.009	0.101
FNDC5	252995	1	1p35.1	-0.776	-0.113	0	-0.025	0.181	0.263	0.161	-0.009	0.101
HPCA	3208	1	1p35.1	-0.776	-0.113	0	-0.025	0.181	0.263	0.161	-0.009	0.101
TMEM54	113452	1	1p35.1	0.079	-0.113	0	-0.025	0.181	0.263	0.161	-0.009	0.101
RNF19B	127544	1	1p35.1	0.079	-0.113	0	-0.025	0.181	0.263	0.161	-0.009	0.101
AK2	204	1	1p35.1	0.079	-0.113	0	-0.025	0.181	0.263	0.161	-0.009	0.101
AZIN2	113451	1	1p35.1	0.079	-0.113	0	-0.025	0.181	0.263	0.161	-0.009	0.101
TRIM62	55223	1	1p35.1	0.079	-0.113	0	-0.025	0.181	0.263	0.161	-0.009	0.101
ZNF362	149076	1	1p35.1	0.079	0.183	0	-0.025	0.181	0.263	0.161	-0.009	0.101
A3GALT2	127550	1	1p35.1	0.079	0.183	0	-0.025	0.181	0.263	0.161	-0.009	-0.058
PHC2	1912	1	1p35.1	0.079	0.183	0	-0.025	-0.351	0.263	0.161	-0.419	-0.058
MIR3605	100500853	1	1p35.1	0.079	0.183	0	-0.025	0.181	0.263	0.161	-0.009	-0.058
LOC101929464	101929464	1	1p35.1	0.079	0.183	0	-0.025	-0.351	0.263	0.161	-0.419	-0.058
ZSCAN20	7579	1	1p35.1	0.079	0.183	0	-0.025	-0.351	0.263	0.161	-0.419	-0.058
CSMD2	114784	1	1p35.1	0.079	0.183	0	-0.025	-0.351	-0.767	0.161	-0.419	-0.058
HMGB4	127540	1	1p35.1	0.079	0.183	0	-0.025	-0.351	0.263	0.161	-0.419	-0.058
CSMD2-AS1	402779	1	1p35.1	0.079	0.183	0	-0.025	-0.351	0.263	0.161	-0.419	-0.058
C1orf94	84970	1	1p35.1	0.079	0.183	0	-0.025	-0.351	-0.767	0.161	-0.419	-0.058
MIR552	693137	1	1p34.3	0.079	0.183	0	-0.025	-0.351	-0.767	0.161	-0.419	-0.058
GJB4	127534	1	1p34.3	-1.228	0.183	0	-0.025	-0.351	-0.767	-1.197	-0.419	-0.058
GJB5	2709	1	1p34.3	0.079	0.183	0	-0.025	-0.351	-0.767	0.161	-0.419	-0.058
GJB3	2707	1	1p34.3	-1.228	0.183	0	-0.025	-0.351	-0.767	-1.197	-0.419	-0.058
GJA4	2701	1	1p34.3	-1.228	0.183	0	-0.025	-0.351	-0.767	-1.197	-0.419	-0.058
SMIM12	113444	1	1p34.3	-1.228	0.183	0	-0.025	-0.351	-0.767	-1.197	-0.419	-0.058
DLGAP3	58512	1	1p34.3	-1.228	0.183	0.081	-0.025	-0.351	-0.767	-1.197	-0.419	-0.058
LOC653160	653160	1	1p34.3	-1.228	0.027	0.081	-0.025	-0.154	0.073	0.15	-0.419	-0.058
TMEM35B	100506144	1	1p34.3	-1.228	0.027	0.081	-0.025	-0.154	0.073	0.15	-0.419	-0.058
ZMYM6	9204	1	1p34.3	-1.228	0.027	0.081	-0.025	-0.154	0.073	0.15	-0.419	-0.058
ZMYM1	79830	1	1p34.3	-1.228	0.027	0.081	-0.025	-0.154	0.073	0.15	-0.419	-0.058
SFPQ	6421	1	1p34.3	-1.228	0.027	0.081	-0.025	-0.154	0.073	0.15	-0.419	-0.058
ZMYM4	9202	1	1p34.3	-1.228	0.027	0.081	-0.025	-0.154	0.073	0.15	-0.419	-0.058
KIAA0319L	79932	1	1p34.3	-0.005	0.027	0.081	1.121	-0.154	0.073	0.15	-0.419	-0.058
NCDN	23154	1	1p34.3	-0.005	0.027	0.081	1.121	0.085	0.073	0.15	0.417	-0.058
TFAP2E	339488	1	1p34.3	-0.005	0.027	0.081	0.129	0.085	0.073	0.093	0.417	0.363
PSMB2	5690	1	1p34.3	-0.005	0.027	0.081	0.129	0.085	0.073	0.093	0.417	0.363
C1orf216	127703	1	1p34.3	-0.005	0.027	0.081	0.129	0.085	0.073	0.093	0.417	0.363
CLSPN	63967	1	1p34.3	-0.005	0.027	0.081	0.129	0.085	0.073	0.093	0.417	0.363
AGO4	192670	1	1p34.3	-0.005	0.027	0.081	0.129	0.085	0.073	0.093	0.417	0.363
AGO1	26523	1	1p34.3	-0.005	0.027	0.081	0.129	0.085	0.073	0.093	0.417	0.363
AGO3	192669	1	1p34.3	-0.005	0.027	0.081	0.129	0.085	0.073	0.093	0.417	0.363
ADPRHL2	54936	1	1p34.3	-0.005	0.027	0.081	0.129	0.085	0.073	0.093	0.417	0.363
TEKT2	27285	1	1p34.3	-0.005	0.027	0.081	0.129	0.085	0.073	0.093	0.417	0.363
COL8A2	1296	1	1p34.3	-0.005	0.027	0.081	0.129	0.085	0.073	0.093	0.417	0.363
TRAPPC3	27095	1	1p34.3	-0.005	0.027	0.081	0.013	0.085	0.073	0.093	0.417	0.116
MAP7D1	55700	1	1p34.3	-0.005	0.027	0.081	0.013	0.085	0.129	0.093	0.417	0.116
THRAP3	9967	1	1p34.3	-0.005	0.027	0.081	0.013	0.085	0.129	0.093	0.417	0.116
SH3D21	79729	1	1p34.3	-0.005	0.027	0.081	0.013	0.085	0.129	0.093	0.417	0.116
EVA1B	55194	1	1p34.3	-0.005	0.027	0.081	0.013	0.085	0.129	0.093	0.417	0.116
STK40	83931	1	1p34.3	-0.005	0.027	0.081	0.013	0.085	0.129	0.093	0.417	0.116
LSM10	84967	1	1p34.3	-0.005	0.027	0.081	0.013	0.085	0.129	0.093	0.417	0.116
OSCP1	127700	1	1p34.3	-0.005	0.027	0.081	0.013	0.085	0.129	0.093	0.417	0.116
MRPS15	64960	1	1p34.3	-0.005	0.027	0.081	0.013	0.085	0.129	0.093	0.417	0.116
CSF3R	1441	1	1p34.3	-0.005	0.027	0.081	0.013	0.085	0.129	0.093	0.417	0.116
GRIK3	2899	1	1p34.3	-0.005	0.027	0.081	0.013	0.085	0.129	0.093	0.417	0.116
MIR4255	100422898	1	1p34.3	-0.005	0.027	0.081	0.013	0.085	0.129	0.093	0.417	0.039
LINC01137	728431	1	1p34.3	-0.005	0.027	0.081	0.013	0.085	0.129	0.093	0.417	0.039
ZC3H12A	80149	1	1p34.3	-0.005	0.027	0.081	0.013	0.085	0.129	0.093	0.417	0.039
MIR6732	102465438	1	1p34.3	-0.005	0.027	0.081	0.013	0.085	0.129	0.093	0.417	0.039
MEAF6	64769	1	1p34.3	-0.005	0.027	0.081	0.013	0.085	0.129	0.093	0.417	0.039
MIR5581	100847010	1	1p34.3	-0.005	0.027	0.081	0.013	0.085	0.129	0.093	0.417	0.039
SNIP1	79753	1	1p34.3	-0.005	0.027	0.081	0.013	0.085	0.129	0.093	0.098	0.039
DNALI1	7802	1	1p34.3	-0.005	0.027	0.081	0.013	0.085	0.129	0.093	0.098	0.039
GNL2	29889	1	1p34.3	-0.005	0.027	0.081	0.013	0.085	0.129	0.093	0.098	0.039
RSPO1	284654	1	1p34.3	-0.005	0.027	0.081	0.013	0.085	0.129	0.093	0.098	0.039
C1orf109	54955	1	1p34.3	-0.005	0.027	0.081	0.013	0.085	0.129	0.093	0.098	0.039
CDCA8	55143	1	1p34.3	-0.005	0.027	0.081	0.013	0.085	0.129	0.093	0.098	0.039
EPHA10	284656	1	1p34.3	-0.005	0.027	0.081	0.013	0.085	0.129	0.093	0.098	0.039
MANEAL	149175	1	1p34.3	-0.005	0.027	0.081	0.013	0.085	0.129	0.093	0.098	0.039
C1orf122	127687	1	1p34.3	-0.005	0.027	0.081	0.013	0.085	0.129	0.093	0.098	0.039
YRDC	79693	1	1p34.3	-0.005	0.027	0.081	0.013	0.085	0.129	0.093	0.098	0.039
MTF1	4520	1	1p34.3	-0.005	0.027	0.081	0.013	0.085	0.129	0.093	0.098	0.039
INPP5B	3633	1	1p34.3	-0.005	0.027	0.081	0.013	0.085	0.129	0.093	0.098	0.039
SF3A3	10946	1	1p34.3	-0.005	0.027	0.081	0.013	0.085	0.129	0.093	0.098	0.039
FHL3	2275	1	1p34.3	-0.005	0.027	0.081	0.013	0.085	0.129	0.093	0.098	0.039
UTP11	51118	1	1p34.3	-0.005	0.027	0.081	0.013	0.085	0.129	0.093	-0.361	0.039
POU3F1	5453	1	1p34.3	-0.005	0.027	0.081	0.013	0.085	0.129	0.093	-0.361	0.039
MIR3659	100500801	1	1p34.3	-0.005	0.027	0.081	0.013	0.085	0.129	0.093	-0.361	0.039
LINC01343	339442	1	1p34.3	-0.005	0.027	0.081	0.013	0.085	0.129	0.093	-0.361	0.039
RRAGC	64121	1	1p34.3	-0.005	0.027	0.081	0.013	0.085	0.129	0.093	-0.361	0.039
GJA9-MYCBP	100527950	1	1p34.3	-0.005	0.027	0.081	0.013	0.085	0.129	0.093	0.052	0.039
MYCBP	26292	1	1p34.3	-0.005	0.027	0.081	0.013	0.085	0.129	0.093	0.052	0.039
GJA9	81025	1	1p34.3	-0.005	0.027	0.081	0.013	0.085	0.129	0.093	0.052	0.039
LOC105378663	105378663	1	1p34.3	-0.005	0.027	0.081	0.013	0.085	0.129	0.093	0.052	0.039
RHBDL2	54933	1	1p34.3	-0.005	0.027	0.081	0.013	0.085	0.129	0.093	0.052	0.039
AKIRIN1	79647	1	1p34.3	-0.005	0.027	0.081	0.013	0.085	0.129	0.093	0.052	0.039
NDUFS5	4725	1	1p34.3	-0.005	0.027	0.081	0.013	0.085	0.129	0.093	0.052	0.039
MACF1	23499	1	1p34.3	-0.005	0.436	0.235	0.474	0.561	0.129	0.507	0.822	0.866
KIAA0754	643314	1	1p34.3	-0.005	0.436	0.235	0.474	0.561	0.129	0.507	0.822	0.866
BMP8A	353500	1	1p34.3	-0.005	0.436	0.235	0.474	0.561	0.129	0.507	0.822	0.117
OXCT2P1	192217	1	1p34.3	-0.005	0.436	0.235	0.474	0.561	0.129	0.507	0.822	0.117
PPIEL	728448	1	1p34.3	-0.005	0.436	0.235	0.474	0.561	0.129	0.507	0.822	0.117
LOC101929516	101929516	1	1p34.3	-0.005	0.436	0.235	0.474	0.561	0.129	0.507	0.822	0.117
PABPC4	8761	1	1p34.3	-0.005	0.436	0.235	0.474	0.561	0.129	0.507	0.822	0.117
SNORA55	677834	1	1p34.3	-0.005	0.436	0.235	0.474	0.561	0.129	0.507	0.822	0.117
HEYL	26508	1	1p34.2	-0.005	0.436	0.235	0.474	0.561	0.129	0.507	0.822	0.117
NT5C1A	84618	1	1p34.2	-0.005	0.436	0.235	0.474	0.561	0.129	0.507	0.822	0.117
HPCAL4	51440	1	1p34.2	-0.005	0.436	0.235	0.474	0.561	0.129	0.507	0.822	0.117
PPIE	10450	1	1p34.2	-0.005	0.436	0.235	0.474	0.561	0.129	0.507	0.822	0.117
BMP8B	656	1	1p34.2	-0.005	0.436	0.235	0.474	0.561	0.129	0.507	0.822	0.117
OXCT2	64064	1	1p34.2	-0.005	0.436	0.235	0.474	0.561	0.129	0.507	0.822	0.117
LOC101929536	101929536	1	1p34.2	-0.005	0.436	0.235	0.474	0.561	0.129	0.507	0.822	0.117
TRIT1	54802	1	1p34.2	-0.005	0.436	0.235	0.474	0.561	0.129	0.507	0.822	0.117
MYCL	4610	1	1p34.2	-0.005	0.436	0.235	-1.293	-1.293	0.129	0.507	0.822	0.117
MFSD2A	84879	1	1p34.2	0.132	-0.185	0.235	-1.293	-1.293	0.129	0.091	0.291	0.117
CAP1	10487	1	1p34.2	0.132	-0.185	0.235	0.127	-0.098	0.129	0.091	0.291	0.117
PPT1	5538	1	1p34.2	0.132	-0.185	0.235	0.127	-0.098	0.129	0.091	0.291	0.117
RLF	6018	1	1p34.2	0.132	-0.185	0.235	0.127	-0.098	0.129	0.091	0.291	0.117
TMCO2	127391	1	1p34.2	0.132	-0.185	0.235	0.127	-0.098	0.129	0.091	0.291	0.117
ZMPSTE24	10269	1	1p34.2	0.132	-0.185	0.235	0.127	-0.098	0.129	0.091	0.291	0.117
COL9A2	1298	1	1p34.2	1.722	-0.185	0.235	0.127	-0.098	0.129	0.091	0.291	1.688
SMAP2	64744	1	1p34.2	1.722	-0.185	0.235	0.127	-0.098	0.129	0.091	0.291	1.688
ZFP69B	65243	1	1p34.2	1.722	-0.185	0.235	0.127	-0.098	0.129	0.091	0.291	1.688
ZFP69	339559	1	1p34.2	-0.33	-0.185	0.235	0.127	-0.098	0.129	0.091	0.291	0.09
EXO5	64789	1	1p34.2	-0.33	-0.185	0.235	0.127	-0.098	0.129	0.091	0.291	0.09
ZNF684	127396	1	1p34.2	-0.33	-0.185	0.235	0.127	-0.098	0.129	0.091	0.291	0.09
RIMS3	9783	1	1p34.2	-0.33	-0.185	0.235	0.127	-0.098	0.129	0.091	0.291	0.09
NFYC-AS1	100130557	1	1p34.2	-0.33	-0.185	0.235	0.127	-0.098	0.129	0.091	0.291	0.09
NFYC	4802	1	1p34.2	-0.33	-0.185	0.235	0.127	-0.098	0.129	0.091	0.291	0.09
MIR30C1	407031	1	1p34.2	-0.33	-0.185	0.235	0.127	-0.098	0.129	0.091	0.291	0.09
MIR30E	407034	1	1p34.2	-0.33	-0.185	0.235	0.127	-0.098	0.129	0.091	0.291	0.09
KCNQ4	9132	1	1p34.2	-0.33	-0.185	0.235	0.127	-0.098	0.129	0.091	0.291	0.09
CITED4	163732	1	1p34.2	-0.33	-0.185	0.235	0.127	-0.098	0.129	0.091	0.291	0.09
CTPS1	1503	1	1p34.2	0.682	-0.185	0.235	0.127	-0.098	0.129	0.091	0.291	0.09
SLFNL1-AS1	100507178	1	1p34.2	0.682	-0.185	0.235	0.127	-0.098	0.129	0.091	0.291	0.09
SLFNL1	200172	1	1p34.2	0.682	-0.185	0.235	0.127	-0.098	0.129	0.091	0.291	0.09
SCMH1	22955	1	1p34.2	0.682	-0.185	0.235	0.127	0.193	0.129	0.091	0.291	0.09
FOXO6	100132074	1	1p34.2	0.682	0.115	0.235	-0.252	0.193	0.129	0.091	0.248	0.09
LOC101929901	101929901	1	1p34.2	0.682	0.115	0.235	0.127	0.193	0.129	0.091	0.248	0.09
EDN2	1907	1	1p34.2	-0.216	0.115	-0.054	-0.252	0.193	0.129	0.091	0.248	0.09
HIVEP3	59269	1	1p34.2	-0.216	0.115	-0.054	-0.252	0.193	0.129	0.091	0.248	0.09
GUCA2B	2981	1	1p34.2	-0.216	0.115	-0.054	-0.252	0.193	0.129	0.091	0.248	0.09
GUCA2A	2980	1	1p34.2	-0.216	0.115	-0.054	-0.252	0.193	0.129	0.091	0.248	0.09
FOXJ3	22887	1	1p34.2	-0.216	0.115	-0.054	-0.252	0.193	0.129	0.091	0.248	0.09
RIMKLA	284716	1	1p34.2	-0.216	0.115	-0.054	-0.252	0.193	0.129	0.091	0.248	0.09
ZMYND12	84217	1	1p34.2	-0.216	0.115	-0.054	-0.252	0.193	0.129	0.091	0.248	0.09
PPCS	79717	1	1p34.2	-0.216	0.115	0.14	-0.252	0.193	0.04	0.091	0.248	0.09
CCDC30	728621	1	1p34.2	0.025	0.115	0.14	0.163	0.193	0.04	0.091	0.248	0.09
PPIH	10465	1	1p34.2	0.025	0.115	0.14	0.163	0.193	0.04	0.091	0.248	0.09
YBX1	4904	1	1p34.2	0.025	0.115	0.14	0.163	0.193	0.04	0.091	0.248	0.09
CLDN19	149461	1	1p34.2	0.025	0.115	0.14	0.163	0.193	0.04	0.091	0.248	0.09
P3H1	64175	1	1p34.2	0.025	0.088	0.14	0.163	0.193	0.04	0.091	0.248	0.09
C1orf50	79078	1	1p34.2	0.025	0.088	0.14	0.163	0.193	0.04	0.091	0.248	0.09
LOC105378683	105378683	1	1p34.2	0.025	0.088	0.14	0.163	0.193	0.04	0.091	0.248	0.09
LOC100129924	100129924	1	1p34.2	0.025	0.088	0.14	0.163	0.193	0.04	0.091	0.248	0.09
SVBP	374969	1	1p34.2	0.025	0.088	0.14	0.163	0.193	0.04	0.091	0.248	0.09
ERMAP	114625	1	1p34.2	0.025	0.088	0.14	0.163	0.193	0.04	0.091	0.248	0.09
ZNF691	51058	1	1p34.2	0.025	0.088	0.14	0.163	0.193	0.04	0.091	0.248	0.776
LOC339539	339539	1	1p34.2	0.025	0.088	0.14	0.163	0.193	0.04	0.091	0.248	0.776
SLC2A1	6513	1	1p34.2	0.025	0.088	0.14	0.163	0.193	0.04	0.091	0.248	0.776
SLC2A1-AS1	440584	1	1p34.2	0.025	0.088	0.14	0.163	0.167	0.04	0.091	0.248	0.776
FAM183A	440585	1	1p34.2	0.025	0.088	0.14	0.163	0.167	0.04	0.091	0.248	0.776
EBNA1BP2	10969	1	1p34.2	0.025	0.088	0.14	0.163	0.167	0.04	0.091	0.248	0.776
CFAP57	149465	1	1p34.2	0.025	0.088	0.14	0.163	0.167	0.04	0.091	0.248	0.776
MIR6733	102465439	1	1p34.2	0.025	0.088	0.14	0.163	0.167	0.04	0.091	0.248	0.776
TMEM125	128218	1	1p34.2	0.025	0.088	0.14	0.163	0.167	0.04	0.091	0.248	0.166
C1orf210	149466	1	1p34.2	0.025	0.088	0.14	0.163	0.167	0.04	0.091	0.248	0.166
TIE1	7075	1	1p34.2	0.025	0.088	0.14	0.163	0.167	0.04	0.091	0.248	0.166
MPL	4352	1	1p34.2	0.025	0.088	0.14	0.163	0.167	0.04	0.091	0.248	0.166
CDC20	991	1	1p34.2	0.025	0.088	0.14	0.163	0.167	0.04	0.091	0.248	0.166
ELOVL1	64834	1	1p34.2	0.025	0.088	0.14	0.163	0.167	0.04	0.091	0.248	0.166
MIR6734	102466723	1	1p34.2	0.025	0.088	0.14	0.163	0.167	0.04	0.091	0.248	0.166
MED8	112950	1	1p34.2	0.025	0.088	0.14	0.163	0.167	0.04	0.091	0.248	0.166
SZT2	23334	1	1p34.2	0.025	0.088	0.14	0.163	0.167	0.04	0.091	0.248	0.166
MIR6735	102465440	1	1p34.2	0.025	0.088	0.14	0.163	0.167	0.04	0.091	0.248	0.166
HYI	81888	1	1p34.2	0.025	0.088	0.14	0.163	0.167	0.04	0.091	0.248	0.166
PTPRF	5792	1	1p34.2	0.025	0.088	0.14	0.163	0.167	0.04	0.091	0.248	0.166
KDM4A	9682	1	1p34.2	0.025	0.088	0.14	0.087	0.167	0.04	0.091	0.248	0.166
KDM4A-AS1	100132774	1	1p34.2	0.025	0.088	0.14	0.087	0.167	0.04	0.091	0.248	0.166
LOC101929592	101929592	1	1p34.1	0.025	0.088	0.14	0.087	0.167	0.04	0.091	0.248	0.166
ST3GAL3	6487	1	1p34.1	0.025	0.088	0.14	0.087	0.167	0.04	0.091	0.248	0.166
MIR6079	102464830	1	1p34.1	0.025	0.088	0.14	0.087	0.167	0.04	0.091	0.248	0.166
ARTN	9048	1	1p34.1	0.025	0.088	0.14	0.087	0.167	0.04	0.091	0.248	0.166
IPO13	9670	1	1p34.1	0.025	0.088	0.14	0.087	0.167	0.04	0.091	0.248	0.166
ATP6V0B	533	1	1p34.1	0.025	0.088	0.14	0.087	0.167	0.04	0.091	0.248	0.166
DPH2	1802	1	1p34.1	0.025	0.088	0.14	0.087	0.167	0.04	0.091	0.248	0.166
B4GALT2	8704	1	1p34.1	0.025	0.088	0.14	0.087	0.167	0.04	0.091	0.248	0.166
CCDC24	149473	1	1p34.1	0.025	0.088	0.14	0.087	0.167	0.04	0.091	0.248	0.166
SLC6A9	6536	1	1p34.1	0.025	0.088	0.14	0.087	0.167	0.04	0.091	0.248	0.166
KLF17	128209	1	1p34.1	0.025	0.088	0.14	0.087	0.167	0.04	0.091	0.248	0.166
DMAP1	55929	1	1p34.1	0.025	0.088	0.14	0.087	0.167	0.04	0.091	0.248	0.166
ERI3-IT1	100874278	1	1p34.1	0.025	0.088	0.14	0.087	0.167	0.04	0.091	0.248	0.166
ERI3	79033	1	1p34.1	0.025	0.088	0.14	0.087	0.167	0.04	0.091	0.248	0.166
SNORA110	106635545	1	1p34.1	0.025	0.088	0.14	0.087	0.167	0.04	0.091	0.248	0.166
RNF220	55182	1	1p34.1	0.025	0.088	0.14	0.087	0.167	0.04	0.091	0.248	0.166
MIR5584	100847089	1	1p34.1	0.025	0.088	0.14	0.087	0.167	0.04	0.091	0.248	0.166
TMEM53	79639	1	1p34.1	0.025	0.088	0.14	0.087	0.167	0.04	0.091	0.248	0.166
C1orf228	339541	1	1p34.1	0.025	0.088	0.14	0.087	0.167	0.04	0.091	0.248	0.166
RNU5F-1	26828	1	1p34.1	0.025	0.088	0.14	0.087	0.167	0.04	0.091	0.248	0.166
RNU5D-1	26830	1	1p34.1	0.025	0.088	0.14	0.087	0.167	0.04	0.091	0.248	0.166
KIF2C	11004	1	1p34.1	0.025	0.088	0.14	0.087	0.167	0.04	0.091	0.248	0.166
RPS8	6202	1	1p34.1	0.025	0.088	0.14	0.087	0.167	0.04	0.091	0.248	0.166
SNORD38A	94162	1	1p34.1	0.025	0.088	0.14	0.087	0.167	0.04	0.091	0.248	0.166
SNORD38B	94163	1	1p34.1	0.025	0.088	0.14	0.087	0.167	0.04	0.091	0.248	0.166
SNORD46	94161	1	1p34.1	0.025	0.088	0.14	0.087	0.167	0.04	0.091	0.248	0.166
SNORD55	26811	1	1p34.1	0.025	0.088	0.14	0.087	0.167	0.04	0.091	0.248	0.166
BEST4	266675	1	1p34.1	0.025	0.088	0.14	0.087	0.167	0.04	0.091	0.248	0.166
PLK3	1263	1	1p34.1	0.025	0.088	0.14	0.087	0.167	0.04	0.091	0.248	0.166
BTBD19	149478	1	1p34.1	0.025	0.088	0.14	0.087	0.167	0.04	0.091	0.248	0.166
TCTEX1D4	343521	1	1p34.1	0.025	0.088	0.14	0.087	0.167	0.04	0.091	0.248	0.166
PTCH2	8643	1	1p34.1	0.025	0.088	0.14	0.087	0.167	0.04	0.091	0.248	0.166
EIF2B3	8891	1	1p34.1	0.025	0.088	0.14	0.087	0.167	0.04	0.091	0.248	0.166
HECTD3	79654	1	1p34.1	0.025	0.088	0.14	0.087	0.167	0.04	0.091	0.248	0.166
UROD	7389	1	1p34.1	0.025	0.088	0.14	0.087	0.167	0.04	0.164	0.248	0.166
ZSWIM5	57643	1	1p34.1	0.025	0.088	0.14	0.087	0.167	0.04	0.164	0.248	0.166
LINC01144	400752	1	1p34.1	0.025	0.088	0.14	0.087	0.167	0.04	0.164	0.248	0.166
HPDL	84842	1	1p34.1	0.025	0.088	0.14	0.087	0.167	0.04	0.164	0.248	0.166
MUTYH	4595	1	1p34.1	0.025	0.088	0.14	0.087	0.167	0.04	0.164	0.248	0.166
TOE1	114034	1	1p34.1	0.025	0.088	0.14	0.087	0.167	0.04	0.164	0.248	0.166
TESK2	10420	1	1p34.1	0.025	0.088	0.14	0.087	0.167	0.04	0.164	0.248	0.166
CCDC163	126661	1	1p34.1	0.025	0.088	0.14	0.087	0.167	0.04	0.164	0.248	0.166
MMACHC	25974	1	1p34.1	0.025	0.088	0.14	0.087	0.167	0.04	0.164	1.114	0.166
PRDX1	5052	1	1p34.1	0.025	0.088	0.14	0.087	0.167	0.04	0.164	1.114	0.166
AKR1A1	10327	1	1p34.1	0.025	0.088	0.14	0.087	0.167	0.04	0.164	1.114	0.166
NASP	4678	1	1p34.1	0.025	0.088	0.14	0.087	0.167	0.04	0.164	1.114	0.166
CCDC17	149483	1	1p34.1	0.025	0.088	0.14	0.087	0.167	0.04	0.164	1.114	0.166
GPBP1L1	60313	1	1p34.1	0.025	0.088	0.14	0.087	0.167	0.04	0.164	0.206	0.166
RPS15AP10	728963	1	1p34.1	0.025	0.088	0.14	0.087	0.167	0.04	0.164	0.206	0.166
TMEM69	51249	1	1p34.1	0.025	0.088	0.14	0.087	0.167	0.04	0.164	0.206	0.166
IPP	3652	1	1p34.1	0.025	0.088	0.14	0.087	0.167	0.04	0.164	0.206	0.166
MAST2	23139	1	1p34.1	0.025	0.088	0.14	0.087	0.167	0.04	0.164	0.206	0.166
PIK3R3	8503	1	1p34.1	0.025	0.088	0.14	0.087	0.167	0.04	0.164	0.206	0.166
LOC101929626	101929626	1	1p34.1	0.025	0.088	0.14	0.087	0.167	0.04	0.164	0.206	0.166
TSPAN1	10103	1	1p34.1	0.025	0.088	0.14	0.087	0.167	0.04	0.164	0.206	0.166
POMGNT1	55624	1	1p34.1	0.025	0.088	0.14	0.087	0.167	0.04	0.164	0.206	0.166
LURAP1	541468	1	1p34.1	0.025	0.088	0.14	0.087	0.167	0.04	0.164	0.206	0.166
RAD54L	8438	1	1p34.1	0.025	0.088	0.14	0.087	0.167	0.04	0.164	0.206	0.166
LRRC41	10489	1	1p34.1	0.025	0.088	0.14	0.087	0.167	0.04	0.164	0.206	0.166
UQCRH	7388	1	1p33	0.025	0.088	0.14	0.087	0.167	0.04	0.164	0.206	0.166
NSUN4	387338	1	1p33	0.025	0.088	0.14	0.087	0.167	0.04	0.164	0.206	0.166
FAAH	2166	1	1p33	0.025	0.088	0.14	0.087	0.167	0.04	0.164	0.206	0.166
FAAHP1	729041	1	1p33	0.025	0.088	0.14	0.087	0.167	0.04	0.164	0.206	0.166
LINC01398	101929651	1	1p33	0.025	0.088	0.14	0.087	0.167	0.04	0.164	0.206	0.166
DMBX1	127343	1	1p33	0.025	0.088	0.14	0.087	0.167	0.04	0.164	0.206	0.166
KNCN	148930	1	1p33	0.025	0.088	0.14	0.087	0.167	0.04	0.164	0.206	0.166
MKNK1-AS1	100507423	1	1p33	0.025	0.088	0.14	0.087	0.167	0.04	0.164	0.206	0.166
MKNK1	8569	1	1p33	0.025	0.088	0.14	0.087	0.167	0.04	0.164	0.206	0.166
MOB3C	148932	1	1p33	0.025	0.088	0.14	0.087	0.167	0.04	0.164	0.206	0.166
ATPAF1	64756	1	1p33	0.025	0.088	0.14	0.087	0.167	0.04	0.164	0.206	0.166
EFCAB14-AS1	100130197	1	1p33	0.025	0.088	0.14	0.087	0.167	0.04	0.164	0.206	0.166
EFCAB14	9813	1	1p33	0.025	0.088	-0.476	0.087	0.167	-0.405	0.164	-0.396	0.166
TEX38	374973	1	1p33	0.025	0.088	0.14	0.087	0.167	0.04	0.164	0.206	0.166
CYP4B1	1580	1	1p33	0.025	0.088	-0.476	0.087	0.167	-0.405	0.164	-0.396	0.166
CYP4Z2P	163720	1	1p33	0.025	0.088	-0.476	0.087	0.167	-0.405	0.164	-0.396	0.166
CYP4A11	1579	1	1p33	0.025	0.088	-0.476	0.087	0.167	-0.405	0.164	-0.396	-0.191
CYP4X1	260293	1	1p33	0.025	0.088	-0.476	0.087	0.167	-0.405	0.164	-0.396	-0.191
CYP4Z1	199974	1	1p33	0.025	0.088	-0.476	0.087	0.167	-0.405	0.164	-0.396	-0.191
CYP4A22	284541	1	1p33	0.025	0.088	-0.476	0.087	0.167	-0.405	0.164	-0.396	-0.191
LINC00853	100874253	1	1p33	0.025	0.088	-0.476	0.087	0.167	-0.405	0.164	-0.396	-0.191
PDZK1IP1	10158	1	1p33	0.025	0.088	-0.476	0.087	0.167	-0.405	0.164	-0.396	-0.191
TAL1	6886	1	1p33	0.025	0.088	-0.476	0.087	0.167	-0.405	0.164	-0.396	-0.191
STIL	6491	1	1p33	0.025	0.088	-0.476	0.087	0.167	-0.405	0.164	-0.396	-0.191
CMPK1	51727	1	1p33	0.025	-1.293	-0.476	-1.293	0.167	-1.293	-1.293	-1.056	-1.293
LINC01389	102724077	1	1p33	0.025	-1.293	-0.476	-1.293	-0.149	-1.293	-1.293	-1.056	-1.293
FOXE3	2301	1	1p33	0.025	-1.293	-0.476	-1.293	-0.149	-1.293	-1.293	-1.056	-1.293
FOXD2-AS1	84793	1	1p33	0.025	-1.293	-0.476	-1.293	-0.149	-1.293	-1.293	-1.056	-1.293
FOXD2	2306	1	1p33	0.025	-1.293	-0.476	-1.293	-0.149	-1.293	-1.293	-1.056	-1.293
TRABD2B	388630	1	1p33	0.025	-1.293	-0.476	-1.293	-0.149	-1.293	-1.293	-1.056	-1.293
SKINT1L	391037	1	1p33	0.025	-0.026	-0.476	-0.265	-0.149	-0.317	-0.25	-1.056	-0.247
SLC5A9	200010	1	1p33	0.025	-0.026	-0.476	-0.265	-0.149	-0.317	-0.25	-1.056	-0.247
SPATA6	54558	1	1p33	0.025	-0.026	-0.476	-0.265	-0.149	-0.317	-0.25	-1.056	-0.247
AGBL4	84871	1	1p33	0.025	-0.026	0.027	-0.265	-0.149	-0.317	-0.25	-0.227	-0.247
BEND5	79656	1	1p33	0.025	-0.026	0.027	-0.265	-0.149	-0.317	-0.25	-0.227	-0.247
LOC101929721	101929721	1	1p33	0.025	-0.026	0.027	-0.265	-0.149	-0.317	-0.25	-0.227	-0.247
AGBL4-IT1	100874313	1	1p33	0.025	-0.026	0.027	-0.265	-0.149	-0.317	-0.25	-0.227	-0.247
ELAVL4	1996	1	1p33	0.025	-0.026	0.027	-0.265	-0.149	-0.317	-0.25	-0.227	-0.247
DMRTA2	63950	1	1p32.3	0.025	-0.026	0.027	-0.265	-0.149	-0.317	-0.25	-0.227	-0.247
FAF1	11124	1	1p32.3	0.025	-0.362	-0.389	-0.265	-0.149	-0.317	-0.25	-0.411	-0.247
CDKN2C	1031	1	1p32.3	0.025	-0.362	-0.389	-0.265	-0.149	-0.317	-0.25	-0.411	-0.247
MIR4421	100616189	1	1p32.3	0.025	-0.362	-0.389	-0.265	-0.149	-0.317	-0.25	-0.411	-0.247
MIR6500	102466656	1	1p32.3	0.025	-0.362	-0.389	-0.265	-0.149	-0.317	-0.25	-0.411	-0.247
C1orf185	284546	1	1p32.3	0.025	-0.362	-0.389	-0.265	-0.149	-0.317	-0.25	-0.411	-0.247
RNF11	26994	1	1p32.3	0.025	-0.362	-0.389	-0.265	-0.149	-0.317	-0.25	-0.411	-0.247
TTC39A	22996	1	1p32.3	0.025	-0.362	-0.389	-0.265	-0.149	-0.317	-0.25	-0.411	-0.247
TTC39A-AS1	102724097	1	1p32.3	0.025	-0.362	-0.389	-0.265	-0.149	-0.317	-0.25	-0.411	-0.247
EPS15	2060	1	1p32.3	0.025	-0.362	-0.389	-0.265	-0.149	0.325	0.086	-0.411	0.37
OSBPL9	114883	1	1p32.3	0.025	0.12	0.106	0.106	-0.149	0.325	0.086	0.332	0.37
NRDC	4898	1	1p32.3	0.025	0.12	0.106	0.106	-0.149	0.325	0.086	0.332	0.37
MIR761	100313892	1	1p32.3	0.025	0.12	0.106	0.106	-0.149	0.325	0.086	0.332	0.37
RAB3B	5865	1	1p32.3	0.025	0.12	0.106	0.106	-0.149	0.325	0.086	0.332	0.37
TXNDC12	51060	1	1p32.3	0.025	0.12	0.106	0.106	-0.149	0.325	0.086	0.332	0.37
KTI12	112970	1	1p32.3	0.025	0.12	0.106	0.106	-0.149	0.325	0.086	0.332	0.37
TXNDC12-AS1	104355143	1	1p32.3	0.025	0.12	0.106	0.106	-0.149	0.325	0.086	0.332	0.37
BTF3L4	91408	1	1p32.3	0.025	0.12	0.106	0.106	-0.149	0.325	0.086	0.332	0.169
ZFYVE9	9372	1	1p32.3	0.025	0.12	0.106	0.106	-0.149	0.1	0.156	0.332	0.169
CC2D1B	200014	1	1p32.3	0.025	0.12	0.106	0.106	-0.149	0.1	0.156	0.332	0.169
ORC1	4998	1	1p32.3	0.025	0.12	0.106	0.106	-0.149	0.1	0.156	0.332	0.169
PRPF38A	84950	1	1p32.3	0.025	0.12	0.106	0.106	-0.149	0.1	0.156	0.332	0.169
ZCCHC11	23318	1	1p32.3	0.025	0.12	0.106	0.106	-0.149	0.1	0.156	0.332	0.169
GPX7	2882	1	1p32.3	0.025	0.12	0.106	0.106	-0.149	0.1	0.156	0.332	0.169
FAM159A	348378	1	1p32.3	0.025	0.12	0.106	0.106	0.131	0.1	0.156	0.332	0.169
COA7	65260	1	1p32.3	0.025	0.12	0.106	0.106	0.131	0.1	0.156	0.332	0.169
ZYG11B	79699	1	1p32.3	0.025	0.12	0.106	0.106	0.131	0.1	0.156	0.332	0.169
ZYG11A	440590	1	1p32.3	0.025	0.12	0.106	0.106	0.131	0.1	0.156	0.332	0.169
ECHDC2	55268	1	1p32.3	0.025	0.12	0.106	0.106	0.131	0.1	0.156	0.332	0.169
MIR1273F	100616156	1	1p32.3	0.025	0.12	0.106	0.106	0.131	0.1	0.156	0.332	0.169
SCP2	6342	1	1p32.3	0.025	0.12	0.106	0.106	0.131	0.1	0.156	0.332	0.169
MIR1273G	100616145	1	1p32.3	0.025	0.12	0.106	0.106	0.131	0.1	0.156	0.332	0.169
MIR5095	100616458	1	1p32.3	0.025	0.12	0.106	0.106	0.131	0.1	0.156	0.332	0.169
PODN	127435	1	1p32.3	0.025	0.12	0.106	0.106	0.131	0.1	0.156	0.332	0.169
SLC1A7	6512	1	1p32.3	0.025	0.12	0.106	0.106	0.131	0.1	0.156	0.332	0.169
CPT2	1376	1	1p32.3	0.025	0.12	0.106	0.106	0.131	0.1	0.156	0.332	0.169
C1orf123	54987	1	1p32.3	0.025	0.12	0.106	0.106	0.131	0.1	0.156	0.332	0.169
MAGOH	4116	1	1p32.3	0.025	0.12	0.106	0.106	0.131	0.1	0.156	0.332	0.169
LOC100507564	100507564	1	1p32.3	0.025	0.12	0.106	0.106	0.131	0.1	0.156	0.332	0.169
LRP8	7804	1	1p32.3	0.025	0.12	0.106	0.106	0.131	0.1	0.156	0.332	0.169
LOC105378732	105378732	1	1p32.3	0.025	0.12	0.106	0.106	0.131	0.1	0.156	-0.185	-0.118
SLC25A3P1	163742	1	1p32.3	0.025	0.12	0.106	0.106	0.131	0.1	0.156	-0.185	-0.118
DMRTB1	63948	1	1p32.3	0.025	0.12	0.106	0.106	0.131	0.1	0.156	-0.185	-0.118
GLIS1	148979	1	1p32.3	0.025	0.12	0.106	0.106	0.131	0.1	0.156	-0.185	-0.118
NDC1	55706	1	1p32.3	0.025	0.12	0.106	0.106	0.131	0.1	0.156	-0.185	-0.118
YIPF1	54432	1	1p32.3	0.025	0.12	0.106	0.106	0.131	0.1	0.156	-0.185	-0.118
DIO1	1733	1	1p32.3	0.025	0.12	0.106	0.106	0.131	0.1	0.156	-0.185	-0.118
HSPB11	51668	1	1p32.3	0.025	0.12	0.106	0.106	0.131	0.1	0.156	-0.185	-0.118
LRRC42	115353	1	1p32.3	0.025	0.12	0.106	0.106	0.131	0.1	0.156	-0.185	-0.118
LDLRAD1	388633	1	1p32.3	0.025	0.12	0.106	0.106	0.131	0.1	0.156	-0.185	-0.118
TMEM59	9528	1	1p32.3	0.025	0.12	0.106	0.106	0.131	0.1	0.156	-0.185	-0.118
MIR4781	100616315	1	1p32.3	0.025	0.12	0.106	0.106	0.131	0.1	0.156	-0.185	-0.118
TCEANC2	127428	1	1p32.3	0.025	0.12	0.106	0.106	0.131	0.1	0.156	-0.185	-0.118
CDCP2	200008	1	1p32.3	0.025	0.12	0.106	0.106	0.131	0.1	0.156	-0.185	-0.118
CYB5RL	606495	1	1p32.3	0.025	0.12	0.106	0.106	0.131	0.1	0.156	-0.185	-0.118
MRPL37	51253	1	1p32.3	0.025	0.12	0.106	0.106	0.131	0.1	0.156	-0.185	-0.118
SSBP3	23648	1	1p32.3	0.025	0.12	0.106	0.106	0.131	0.1	0.156	-0.185	-0.118
SSBP3-AS1	619518	1	1p32.3	0.025	0.12	0.106	0.106	0.131	0.1	0.156	-0.185	-0.118
ACOT11	26027	1	1p32.3	0.025	0.12	0.106	0.106	0.131	-0.194	0.156	-0.185	-0.118
FAM151A	338094	1	1p32.3	0.025	0.12	0.106	0.106	0.131	-0.194	0.156	-0.185	-0.118
MROH7-TTC4	100527960	1	1p32.3	0.025	0.12	0.106	0.106	0.131	-0.194	0.156	-0.185	-0.118
MROH7	374977	1	1p32.3	0.025	0.12	0.106	0.106	0.131	-0.194	0.156	-0.185	-0.118
TTC4	7268	1	1p32.3	0.025	0.12	0.106	0.106	0.131	-0.194	0.156	-0.185	-0.118
PARS2	25973	1	1p32.3	0.025	0.12	0.106	0.106	0.131	-0.194	0.156	-0.185	-0.118
TTC22	55001	1	1p32.3	0.025	0.12	0.106	0.106	0.131	-0.194	0.156	-0.185	-0.118
LEXM	163747	1	1p32.3	0.025	0.12	0.106	0.106	0.131	-0.194	0.156	-0.185	-0.118
DHCR24	1718	1	1p32.3	0.025	0.12	0.106	0.106	0.131	-0.194	0.156	-0.185	-0.118
TMEM61	199964	1	1p32.3	0.025	0.12	0.106	-0.845	0.131	-0.194	0.156	-0.185	-0.838
BSND	7809	1	1p32.3	0.025	0.12	0.106	-0.845	0.131	-0.194	0.156	-0.185	-0.838
PCSK9	255738	1	1p32.3	0.025	0.12	0.106	-0.845	0.131	-0.194	0.156	0.714	-0.838
USP24	23358	1	1p32.3	0.025	0.12	0.106	-0.845	0.131	0.043	0.156	0.714	-0.838
LOC100507634	100507634	1	1p32.3	0.025	0.12	0.106	0.092	0.131	0.043	0.156	0.714	0.252
MIR4422	100616272	1	1p32.3	0.025	0.12	0.106	0.092	0.131	0.043	0.156	0.714	0.252
PLPP3	8613	1	1p32.2	0.025	0.12	0.106	0.092	0.131	0.043	0.156	0.714	0.252
LOC101929935	101929935	1	1p32.2	0.025	0.12	0.106	0.092	0.131	0.043	0.156	0.714	0.252
PRKAA2	5563	1	1p32.2	0.025	0.12	0.106	0.092	0.131	0.043	0.156	0.714	0.252
C1orf168	199920	1	1p32.2	0.025	0.149	0.106	0.092	0.131	0.043	0.156	-0.044	0.252
C8A	731	1	1p32.2	0.025	0.149	0.106	0.092	0.131	0.043	0.156	-0.044	0.252
C8B	732	1	1p32.2	0.025	0.149	0.106	0.092	0.131	0.043	0.156	-0.044	0.252
DAB1	1600	1	1p32.2	0.025	0.149	0.106	0.092	0.131	0.043	0.156	-0.044	0.252
DAB1-AS1	101926890	1	1p32.2	0.025	0.149	0.106	0.092	0.131	0.043	0.156	-0.044	0.252
OMA1	115209	1	1p32.2	0.025	0.149	0.106	0.092	0.131	0.043	0.156	-0.044	0.252
TACSTD2	4070	1	1p32.1	0.025	0.149	0.106	0.092	0.131	0.043	0.156	-0.044	0.252
MYSM1	114803	1	1p32.1	0.025	0.149	0.106	0.092	0.131	0.043	0.156	-0.044	0.252
JUN	3725	1	1p32.1	0.025	0.149	0.106	0.092	0.131	0.043	0.156	-0.044	0.252
LINC01135	100131060	1	1p32.1	0.025	0.149	0.106	0.092	0.131	0.043	0.156	-0.044	0.252
LINC01358	101926925	1	1p32.1	0.025	0.149	0.106	0.092	0.131	0.043	0.156	-0.044	0.252
HSD52	729467	1	1p32.1	0.025	0.149	0.106	0.092	0.131	0.043	0.156	-0.044	0.252
FGGY	55277	1	1p32.1	0.025	0.149	0.106	0.092	0.131	0.043	0.156	-0.044	0.252
MIR4711	100616409	1	1p32.1	0.025	0.149	0.106	0.092	0.131	0.043	0.156	-0.044	0.252
LOC101926944	101926944	1	1p32.1	0.025	0.149	0.106	0.092	0.131	0.043	0.156	-0.044	0.252
HOOK1	51361	1	1p32.1	0.025	0.149	0.106	0.092	0.131	0.043	0.156	-0.044	0.252
CYP2J2	1573	1	1p32.1	0.025	0.149	0.106	0.092	0.131	0.043	0.156	-0.044	0.252
C1orf87	127795	1	1p32.1	0.025	0.149	0.106	0.092	0.131	0.043	0.156	-0.044	0.252
LOC101926964	101926964	1	1p32.1	0.025	0.149	0.106	0.092	0.131	0.043	0.156	-0.044	0.252
NFIA-AS2	100996570	1	1p31.3	0.025	0.149	0.106	0.092	0.131	0.043	0.156	-0.044	0.252
NFIA	4774	1	1p31.3	0.025	0.149	0.106	0.092	0.131	0.043	0.156	-0.044	-1.16
NFIA-AS1	645030	1	1p31.3	0.025	0.149	0.106	0.092	0.131	0.043	0.156	-0.044	0.252
MGC34796	414927	1	1p31.3	0.025	0.149	0.106	0.092	0.131	0.043	0.156	-0.044	-1.16
TM2D1	83941	1	1p31.3	0.025	0.149	0.106	0.092	1.169	0.043	0.755	-0.044	-1.16
PATJ	10207	1	1p31.3	0.025	0.149	0.106	0.092	1.169	0.043	0.755	-0.044	-0.056
MIR3116-1	100422902	1	1p31.3	0.025	0.149	0.106	0.092	1.169	0.043	0.755	-0.044	-0.056
MIR3116-2	100422946	1	1p31.3	0.025	0.149	0.106	0.092	1.169	0.043	0.755	-0.044	-0.056
L1TD1	54596	1	1p31.3	0.025	0.149	0.106	0.092	-0.677	0.043	-0.107	-0.044	-0.056
KANK4	163782	1	1p31.3	0.025	0.149	0.106	0.092	-0.677	0.043	-0.107	-0.044	-0.056
USP1	7398	1	1p31.3	0.025	0.149	0.106	0.092	-0.677	0.043	-0.107	0.068	-0.056
DOCK7	85440	1	1p31.3	0.025	0.149	-0.093	0.092	-0.677	0.043	-0.107	0.068	-0.056
ANGPTL3	27329	1	1p31.3	0.025	0.149	-0.093	0.092	0.381	0.043	-0.107	0.068	-0.056
ATG4C	84938	1	1p31.3	0.025	0.149	-0.093	0.092	0.381	0.043	-0.107	0.068	-0.056
LINC00466	199899	1	1p31.3	0.025	0.149	-0.093	0.092	-0.214	0.043	-0.107	0.068	-0.056
FOXD3-AS1	100996301	1	1p31.3	0.025	0.149	-0.093	0.092	-0.214	0.043	-0.107	0.068	-0.056
FOXD3	27022	1	1p31.3	0.025	0.149	-0.093	0.092	-0.214	0.043	-0.107	0.068	-0.056
MIR6068	102464823	1	1p31.3	0.025	0.149	-0.093	0.092	-0.214	0.043	-0.107	0.068	-0.056
ALG6	29929	1	1p31.3	0.025	0.149	-0.093	0.092	-0.214	0.043	-0.107	0.068	-0.056
ITGB3BP	23421	1	1p31.3	0.025	0.149	-0.093	0.092	-0.214	0.043	-0.107	0.068	-0.056
EFCAB7	84455	1	1p31.3	0.025	0.203	-0.093	0.092	-0.214	0.043	-0.107	0.068	-0.056
DLEU2L	79469	1	1p31.3	0.025	0.203	-0.093	0.092	-0.214	0.043	-0.107	0.068	-0.056
PGM1	5236	1	1p31.3	0.025	0.203	-0.093	0.092	-0.214	0.043	-0.107	0.068	-0.056
ROR1	4919	1	1p31.3	0.025	0.203	-0.093	0.092	-0.214	0.043	-0.107	0.068	-0.056
ROR1-AS1	101927034	1	1p31.3	0.025	0.203	-0.093	0.092	-0.214	0.043	-0.107	0.068	-0.056
UBE2U	148581	1	1p31.3	0.025	0.203	-0.093	0.092	-0.214	0.043	-0.107	0.068	-0.056
CACHD1	57685	1	1p31.3	0.025	-0.273	-0.093	-0.105	0.831	-0.481	-0.107	0.068	-0.056
MIR4794	100616338	1	1p31.3	0.025	0.203	-0.093	0.092	0.831	0.043	-0.107	0.068	-0.056
RAVER2	55225	1	1p31.3	0.025	-0.273	-0.093	-0.105	-0.358	-0.481	-0.107	0.068	-0.056
JAK1	3716	1	1p31.3	0.025	-0.273	-0.093	-0.105	-0.358	-0.481	-0.107	0.068	-0.056
LINC01359	101927084	1	1p31.3	0.025	-0.273	-0.093	-0.105	-0.358	-0.481	-0.107	0.068	-0.056
MIR101-1	406893	1	1p31.3	0.025	-0.273	-0.093	-0.105	-0.358	-0.481	-0.107	0.068	-0.056
MIR3671	100500854	1	1p31.3	0.025	-0.273	-0.093	-0.105	-0.358	-0.481	-0.107	0.068	-0.056
AK4	205	1	1p31.3	0.025	-0.273	-0.093	-0.105	-0.358	-0.481	-0.107	0.068	-0.056
DNAJC6	9829	1	1p31.3	0.025	-0.273	-0.093	-0.105	-0.358	-0.481	-0.107	0.068	-0.056
LEPROT	54741	1	1p31.3	0.025	-0.273	-0.093	-0.105	-0.358	-0.481	-0.107	0.068	-0.056
LEPR	3953	1	1p31.3	0.025	-0.273	-0.093	-0.105	-0.358	-0.481	-0.107	0.068	-0.056
PDE4B	5142	1	1p31.3	0.025	-0.273	-0.093	-0.105	-0.377	-0.481	-0.107	3.573	-0.056
LOC101927139	101927139	1	1p31.3	0.025	-0.273	-0.093	-0.105	-0.358	-0.481	-0.107	0.068	-0.056
SGIP1	84251	1	1p31.3	-0.458	-0.273	-0.093	-0.105	-0.377	-0.481	-0.107	3.573	-0.056
MIR3117	100422871	1	1p31.3	0.025	-0.273	-0.093	-0.105	-0.377	-0.481	-0.107	-0.81	-0.056
TCTEX1D1	200132	1	1p31.3	-0.458	-0.273	-0.093	-0.105	-0.377	-0.481	-0.107	-0.81	-0.056
INSL5	10022	1	1p31.3	-0.458	-0.273	-0.093	-0.105	-0.377	-0.481	-0.107	-0.81	-0.056
WDR78	79819	1	1p31.3	-0.458	-0.273	-0.093	-0.105	-0.377	-0.481	-0.107	-0.81	-0.056
MIER1	57708	1	1p31.3	-0.458	-0.273	-0.093	-0.105	-0.377	-0.481	-0.107	-0.81	-0.056
SLC35D1	23169	1	1p31.3	-0.458	-0.273	-0.093	-0.337	-0.377	-0.481	-0.107	-0.81	-0.056
C1orf141	400757	1	1p31.3	-0.516	-0.273	-0.093	-0.337	-0.377	-0.481	-0.107	-0.81	-0.056
IL23R	149233	1	1p31.3	-0.516	-0.273	-0.093	-0.337	-0.377	-0.481	-0.107	-0.061	-0.056
IL12RB2	3595	1	1p31.3	-0.516	-0.273	-0.093	-0.337	-0.377	-0.481	-0.264	-0.061	-0.056
SERBP1	26135	1	1p31.3	-0.516	-0.273	-0.093	-0.337	-0.377	-0.191	-0.264	-0.061	-0.056
GADD45A	1647	1	1p31.3	-0.516	-0.273	-0.093	-0.337	-0.377	-0.191	-0.264	-0.061	-0.056
GNG12	55970	1	1p31.3	-0.516	-0.273	-0.093	-0.337	-0.377	-0.191	-0.264	-0.061	-0.056
GNG12-AS1	100289178	1	1p31.3	-0.516	-0.273	-0.093	-0.337	-0.377	-0.191	-0.264	-0.061	-0.056
DIRAS3	9077	1	1p31.3	-0.516	-0.273	-0.093	-0.337	-0.377	-0.191	-0.264	-0.061	-0.056
WLS	79971	1	1p31.3	-0.516	-0.273	-0.093	-0.337	-0.377	-0.191	-0.264	-0.061	-0.056
MIR1262	100302279	1	1p31.3	-0.516	-0.273	-0.093	-0.337	-0.377	-0.191	-0.264	-0.061	-0.056
RPE65	6121	1	1p31.3	-0.516	-0.273	-0.093	-0.337	-0.377	-0.191	-0.264	-0.061	-0.056
DEPDC1	55635	1	1p31.3	-0.516	-0.273	-0.093	-0.337	-0.491	-0.191	-0.264	-0.061	-0.206
DEPDC1-AS1	101927220	1	1p31.3	-0.516	-0.047	-0.093	-0.337	-0.491	-0.191	-0.264	-0.03	-0.206
LRRC7	57554	1	1p31.1	-0.516	-0.047	-0.093	-0.337	-0.491	-0.191	-0.264	-0.03	-0.206
PIN1P1	5301	1	1p31.1	-0.516	-0.047	-0.093	-0.337	-0.491	-0.191	-0.264	-0.03	-0.206
LRRC40	55631	1	1p31.1	-0.516	-0.047	-0.093	-0.337	-0.491	-0.191	-0.264	-0.03	-0.206
SRSF11	9295	1	1p31.1	-0.027	-0.047	-0.093	-0.337	-0.353	-0.191	-0.264	-0.03	-0.206
ANKRD13C	81573	1	1p31.1	-0.027	-0.047	-0.093	-0.337	-0.353	-0.191	-0.264	-0.03	-0.206
HHLA3	11147	1	1p31.1	-0.027	-0.047	-0.093	-0.337	-0.353	-0.191	-0.264	-0.03	-0.206
CTH	1491	1	1p31.1	-0.027	-0.047	-0.093	-0.337	-0.353	-0.191	-0.264	-0.03	-0.206
LOC101927244	101927244	1	1p31.1	-0.027	-0.047	-0.093	-0.337	-0.353	-0.191	-0.264	-0.03	-0.206
PTGER3	5733	1	1p31.1	-0.027	-0.047	-0.093	-0.337	-0.353	-0.191	-0.264	-0.03	-0.206
ZRANB2-AS1	100132618	1	1p31.1	-0.027	-0.047	-0.093	-0.337	-0.353	-0.191	-0.264	-0.03	-0.206
MIR186	406962	1	1p31.1	-0.027	-0.047	-0.093	-0.337	-0.353	-0.191	-0.264	-0.03	-0.206
ZRANB2	9406	1	1p31.1	-0.027	-0.047	-0.093	-0.337	-0.353	-0.191	-0.264	-0.03	-0.206
ZRANB2-AS2	100852410	1	1p31.1	-0.027	-0.047	-0.093	-0.337	-0.353	-0.191	-0.264	-0.03	-0.206
NEGR1	257194	1	1p31.1	-0.027	-0.263	-0.093	-0.337	-0.353	-0.191	-0.264	-1.293	-0.206
NEGR1-IT1	100852409	1	1p31.1	-0.027	-0.047	-0.093	-0.337	-0.353	-0.191	-0.264	-0.03	-0.206
LINC01360	101927295	1	1p31.1	-0.027	-0.263	-0.093	-0.337	-0.353	-0.191	-0.264	-1.293	-0.206
LRRIQ3	127255	1	1p31.1	-0.027	-0.263	-0.093	-0.337	-0.353	-0.191	-0.264	-1.293	-0.206
FPGT-TNNI3K	100526835	1	1p31.1	-0.027	-0.263	-0.093	-0.337	-0.353	-0.191	-0.264	-1.293	-0.206
FPGT	8790	1	1p31.1	-0.027	-0.263	-0.093	-0.337	-0.353	-0.191	-0.264	-1.293	-0.206
TNNI3K	51086	1	1p31.1	-0.027	-0.263	-0.093	-0.11	-0.073	-0.191	-0.127	-0.324	-0.206
ERICH3	127254	1	1p31.1	-0.027	-0.263	-0.093	-0.11	-0.073	-0.191	-0.127	-0.324	-0.206
ERICH3-AS1	101927320	1	1p31.1	-0.027	-0.263	-0.093	-0.11	-0.073	-0.191	-0.127	-0.324	-0.206
CRYZ	1429	1	1p31.1	-0.027	-0.263	-0.093	-0.11	-0.073	-0.191	-0.127	-0.324	-0.206
TYW3	127253	1	1p31.1	-0.027	-0.263	-0.093	-0.11	-0.073	-0.191	-0.127	0.055	-0.206
LHX8	431707	1	1p31.1	-0.027	-0.012	-0.093	-0.11	-0.073	-0.191	-0.127	0.055	-0.206
SLC44A5	204962	1	1p31.1	-0.027	-0.012	-0.093	-0.11	-0.073	-0.191	-0.127	0.055	0.663
ACADM	34	1	1p31.1	-0.027	-0.012	-0.093	-0.11	-0.073	-0.191	-0.127	0.055	0.663
DLSTP1	1744	1	1p31.1	-0.027	-0.012	-0.093	-0.11	-0.073	-0.191	-0.127	0.055	0.663
RABGGTB	5876	1	1p31.1	-0.027	-0.012	-0.16	-0.11	-0.073	-0.191	-0.127	-0.146	0.663
SNORD45A	26805	1	1p31.1	-0.027	-0.012	-0.093	-0.11	-0.073	-0.191	-0.127	0.055	0.663
SNORD45B	26804	1	1p31.1	-0.027	-0.012	-0.093	-0.11	-0.073	-0.191	-0.127	0.055	0.663
SNORD45C	692085	1	1p31.1	-0.027	-0.012	-0.093	-0.11	-0.073	-0.191	-0.127	0.055	0.663
MSH4	4438	1	1p31.1	-0.027	-0.012	-0.16	-0.11	-0.073	-0.191	-0.127	-0.146	-0.089
ASB17	127247	1	1p31.1	-0.027	-0.012	-0.16	-0.11	-0.073	-0.191	-0.127	-0.146	-0.089
LOC101927342	101927342	1	1p31.1	-0.027	-0.012	-0.16	-0.11	-0.073	-0.191	-0.127	-0.146	-0.089
ST6GALNAC3	256435	1	1p31.1	-0.027	-0.012	-0.16	-0.11	-0.073	-0.191	-0.127	-0.146	-0.089
ST6GALNAC5	81849	1	1p31.1	-0.027	-0.012	-0.16	-0.062	-0.073	-0.191	-0.127	-0.146	-0.089
MIR7156	102466995	1	1p31.1	-0.027	-0.012	-0.16	-0.062	-0.073	-0.191	-0.127	-0.146	-0.089
PIGK	10026	1	1p31.1	-0.027	-0.012	-0.16	-0.062	-0.073	-0.191	-0.127	-0.146	-0.089
AK5	26289	1	1p31.1	-0.027	-0.012	-0.16	-0.062	-0.073	-0.191	-0.127	-0.146	-0.089
ZZZ3	26009	1	1p31.1	-0.027	-0.012	-0.16	-0.062	-0.073	-0.191	-0.127	-0.146	-0.089
USP33	23032	1	1p31.1	-0.027	-0.012	-0.16	-0.062	-0.073	-0.191	-0.127	-0.146	-0.089
MIGA1	374986	1	1p31.1	-0.027	-0.012	-0.026	-0.062	-0.073	-0.191	-0.127	-0.146	-0.089
NEXN-AS1	374987	1	1p31.1	-0.027	-0.012	-0.026	-0.062	-0.073	-0.191	-0.127	-0.146	-0.089
NEXN	91624	1	1p31.1	-0.027	-0.012	-0.026	-0.062	-0.073	-0.191	-0.127	-0.146	-0.089
FUBP1	8880	1	1p31.1	-0.027	-0.012	-0.026	-0.062	-0.279	-0.191	-0.127	0.301	-0.089
DNAJB4	11080	1	1p31.1	-0.027	-0.012	-0.026	-0.062	-0.279	-0.191	-0.127	0.301	-0.089
GIPC2	54810	1	1p31.1	-0.027	-0.012	-0.026	-0.062	-0.279	-0.191	-0.127	0.301	-0.089
MGC27382	149047	1	1p31.1	-0.027	-0.012	-0.026	-0.062	-0.279	-0.191	-0.127	0.301	-0.089
PTGFR	5737	1	1p31.1	-0.027	-0.012	-0.026	-0.062	-0.279	-0.191	-0.127	0.301	-0.089
IFI44L	10964	1	1p31.1	-0.027	-0.012	-0.026	-0.062	-0.279	-0.191	-0.127	0.301	-0.089
IFI44	10561	1	1p31.1	-0.027	-0.012	-0.026	-0.062	-0.279	-0.191	-0.127	0.301	-0.089
ADGRL4	64123	1	1p31.1	-0.027	-0.012	-0.026	-0.062	-0.279	-0.191	-0.127	-0.458	-0.089
LOC101927412	101927412	1	1p31.1	-0.027	-0.012	-0.026	-0.062	-0.279	-0.191	-0.127	-0.458	-0.089
LOC101927434	101927434	1	1p31.1	-0.027	-0.012	-0.026	-0.062	-0.279	-0.191	-0.127	-0.458	-0.089
ADGRL2	23266	1	1p31.1	-0.536	-0.012	-0.026	-0.062	-0.279	-0.191	-0.127	-0.458	-0.089
LINC01361	101927498	1	1p31.1	-0.536	-0.012	-0.026	-0.062	-0.235	-0.191	-0.127	-0.458	-0.089
LOC101927587	101927587	1	1p31.1	-0.536	-0.012	-0.026	-0.062	-0.235	-0.191	-0.127	-0.458	-0.089
LOC101927560	101927560	1	1p31.1	-0.536	-0.012	-0.026	-0.062	-0.235	-0.191	-0.127	-0.458	-0.089
TTLL7	79739	1	1p31.1	-0.536	-0.012	-0.026	-0.062	-0.235	-0.191	-0.127	-0.458	-0.089
PRKACB	5567	1	1p31.1	-0.536	-0.012	-0.026	-0.062	-0.235	-0.191	-0.127	-0.458	-0.769
SAMD13	148418	1	1p31.1	-0.536	-0.012	-0.026	-0.062	-0.235	-0.191	-0.127	-0.248	-0.769
UOX	391051	1	1p31.1	-0.536	-0.012	-0.026	-0.062	-0.235	-0.191	-0.127	-0.248	-0.769
DNASE2B	58511	1	1p31.1	-0.536	-0.012	-0.026	-0.062	-0.235	-0.191	-0.127	-0.248	-0.769
RPF1	80135	1	1p22.3	-0.536	-0.012	-0.026	-0.062	-0.235	-0.191	-0.127	-0.248	-0.769
GNG5	2787	1	1p22.3	-0.536	-0.012	-0.026	-0.062	-0.235	-0.191	-0.127	-0.248	-0.769
SPATA1	100505741	1	1p22.3	-0.536	-0.012	-0.026	-0.062	-0.235	-0.191	-0.127	-0.248	-0.769
CTBS	1486	1	1p22.3	-0.536	-0.012	-0.026	-0.062	-0.235	-0.191	-0.127	-0.248	-0.769
LINC01461	103695366	1	1p22.3	-0.536	-0.012	-0.026	-0.062	-0.235	-0.191	-0.127	-0.248	-0.769
LINC01555	439927	1	1p22.3	-0.536	-0.012	-0.026	-0.062	-0.235	-0.191	-0.127	-0.248	-0.769
SSX2IP	117178	1	1p22.3	-0.536	-0.012	-0.026	-0.062	-0.235	-0.191	-0.127	-0.248	-0.769
LPAR3	23566	1	1p22.3	-0.536	-0.012	-0.026	-0.062	-0.235	-0.191	-0.127	-0.248	-0.032
MCOLN2	255231	1	1p22.3	-0.536	-0.012	-0.026	-0.062	-0.235	-0.191	-0.127	-0.248	-0.032
MCOLN3	55283	1	1p22.3	-0.536	-0.012	-0.026	-0.062	-0.235	-0.191	-0.127	-0.248	-0.032
WDR63	126820	1	1p22.3	-0.536	-0.012	-0.026	-0.062	-0.235	-0.191	-0.127	-0.248	-0.032
MIR4423	100616481	1	1p22.3	-0.536	-0.012	-0.026	-0.062	-0.235	-0.191	-0.127	-0.248	-0.032
SYDE2	84144	1	1p22.3	-0.536	-0.012	-0.026	-0.062	-0.235	-0.191	-0.127	-0.248	-0.032
C1orf52	148423	1	1p22.3	-0.536	-0.012	-0.026	-0.062	-0.235	-0.191	-0.127	-0.248	-0.032
BCL10	8915	1	1p22.3	0.022	-0.012	-0.026	-0.062	-0.235	-0.191	-0.127	-0.248	-0.032
LOC646626	646626	1	1p22.3	0.022	-0.012	-0.026	-0.062	-0.235	-0.191	-0.127	-0.248	-0.032
DDAH1	23576	1	1p22.3	0.022	-0.012	-0.026	-0.062	-0.235	-0.191	-0.127	-0.248	-0.032
CYR61	3491	1	1p22.3	0.022	-0.012	-0.026	-0.062	-0.235	-0.191	-0.127	-0.248	-0.032
ZNHIT6	54680	1	1p22.3	0.022	-0.012	-0.026	-0.062	-0.235	-0.191	-0.127	-0.248	-0.032
COL24A1	255631	1	1p22.3	0.022	-0.012	-0.026	-0.062	-0.235	-0.191	-0.127	-0.248	-0.032
ODF2L	57489	1	1p22.3	-1.221	-0.094	-1.293	-0.053	-0.128	-0.191	-0.127	-0.248	0.243
MIR7856	102465842	1	1p22.3	-1.221	-0.094	-1.293	-0.053	-0.128	-0.191	-0.127	-0.248	-0.032
CLCA2	9635	1	1p22.3	-1.221	-0.094	-1.293	-0.053	-0.128	-0.191	-0.127	-0.248	0.243
CLCA1	1179	1	1p22.3	0.171	-0.094	-0.125	-0.053	-0.128	-0.191	-0.127	-0.248	0.243
CLCA4	22802	1	1p22.3	0.171	-0.094	-0.125	-0.053	-0.128	-0.191	-0.127	-0.248	0.243
LOC105378828	105378828	1	1p22.3	0.171	-0.094	-0.125	-0.053	-0.128	-0.191	-0.127	-0.248	0.243
CLCA3P	9629	1	1p22.3	0.171	-0.094	-0.125	-0.053	-0.128	-0.191	-0.127	-0.248	0.243
SH3GLB1	51100	1	1p22.3	0.171	-0.094	-0.125	-0.053	-0.128	-0.191	-0.127	0.164	0.243
2022-09-15	9403	1	1p22.3	0.171	-0.094	-0.125	-0.053	-0.128	-0.191	-0.127	0.164	0.243
HS2ST1	9653	1	1p22.3	0.171	-0.094	-0.125	-0.053	-0.128	-0.191	-0.127	0.164	0.243
LINC01140	339524	1	1p22.3	0.171	-0.094	-0.125	-0.053	-0.128	-0.191	-0.127	0.164	0.243
LOC101927844	101927844	1	1p22.3	0.171	-0.094	-0.125	-0.053	-0.128	-0.191	-0.127	0.164	0.243
LMO4	8543	1	1p22.3	0.171	-0.094	-0.125	-0.053	-0.128	-0.191	-0.127	0.164	0.243
LINC01364	100505768	1	1p22.3	0.171	-0.094	-0.125	-0.053	-0.128	-0.191	-0.127	0.164	0.243
PKN2-AS1	101927891	1	1p22.2	0.171	-0.094	-0.125	-0.053	-0.128	-0.191	-0.127	0.164	0.243
PKN2	5586	1	1p22.2	0.171	-0.094	-0.125	-0.053	-0.128	-0.191	-0.127	0.164	0.243
GTF2B	2959	1	1p22.2	0.171	-0.094	-0.125	-0.053	-0.128	-0.191	-0.127	0.164	0.243
KYAT3	56267	1	1p22.2	-0.415	-0.094	-0.125	-0.053	-0.128	-0.191	-0.127	0.164	-0.321
RBMXL1	494115	1	1p22.2	-0.415	-0.094	-0.125	-0.053	-0.128	-0.191	-0.127	0.164	-0.321
GBP3	2635	1	1p22.2	-0.415	-0.094	-0.125	-1.293	-0.128	-0.191	-0.127	0.164	-0.321
GBP1	2633	1	1p22.2	-0.415	-0.094	-0.125	-1.293	-0.128	-0.191	-0.127	0.164	-0.321
GBP2	2634	1	1p22.2	-0.415	-0.094	-0.125	-1.293	-0.128	-0.191	-0.127	0.164	-0.321
GBP7	388646	1	1p22.2	-0.415	-0.094	-0.125	-1.293	-0.128	-0.191	-0.127	0.164	-0.321
GBP4	115361	1	1p22.2	-0.415	-0.094	-0.125	-1.293	-0.128	-0.191	-0.127	0.164	-0.321
GBP5	115362	1	1p22.2	-0.415	-0.094	-0.125	0.663	-0.128	-0.191	-0.127	0.164	-0.153
LOC729930	729930	1	1p22.2	-0.415	-0.094	-0.125	0.663	-0.128	-0.191	-0.127	0.164	-0.153
GBP6	163351	1	1p22.2	-0.415	-0.094	-0.125	0.663	-0.128	-0.191	-0.127	0.164	-0.153
GBP1P1	400759	1	1p22.2	-0.415	-0.094	-0.125	0.663	-0.128	-0.191	-0.127	0.164	-0.153
LRRC8B	23507	1	1p22.2	-0.415	-0.094	-0.125	0.663	-0.128	-0.191	-0.127	0.164	-0.153
FLJ27354	400761	1	1p22.2	-0.415	-0.094	-0.125	0.663	-0.128	-0.191	-0.127	0.164	-0.153
LRRC8C	84230	1	1p22.2	-0.415	-0.094	-0.125	-1.293	-0.128	-0.191	-0.127	0.164	-0.153
LRRC8D	55144	1	1p22.2	-0.415	-0.094	-0.125	-1.293	-0.128	-0.191	-0.127	0.164	-0.153
GEMIN8P4	492303	1	1p22.2	-0.415	-0.094	-0.125	-0.49	-0.128	-0.191	-0.127	0.164	-0.153
ZNF326	284695	1	1p22.2	-0.415	-0.094	-0.125	-0.49	-0.128	-0.191	-0.127	0.164	-0.153
BARHL2	343472	1	1p22.2	-0.415	-0.094	-0.125	-0.49	-0.128	-0.191	-0.127	0.164	-0.153
LOC105378853	105378853	1	1p22.2	-0.415	-0.094	-0.125	-0.49	-0.128	-0.191	-0.127	0.164	-0.153
ZNF644	84146	1	1p22.2	-0.415	-0.094	-0.125	-0.49	-0.128	-0.191	-0.127	0.164	-0.153
HFM1	164045	1	1p22.2	-0.736	-0.094	-0.125	-0.721	-0.128	-0.191	-0.127	0.164	-0.153
CDC7	8317	1	1p22.1	-0.736	-0.094	-0.125	-0.721	-0.128	-0.191	-0.127	0.164	-0.153
TGFBR3	7049	1	1p22.1	-0.736	-0.094	-0.125	-0.721	-0.128	-0.191	-0.127	-1.293	-0.153
BRDT	676	1	1p22.1	-0.736	-0.094	-0.125	-0.721	-0.128	-0.191	-0.127	-1.293	-0.153
EPHX4	253152	1	1p22.1	-0.736	0.068	-0.125	-0.721	-0.128	-0.191	-0.127	-1.293	-0.153
SETSIP	646817	1	1p22.1	-0.736	0.068	-0.125	-0.721	-0.128	-0.191	-0.127	-1.293	-0.153
BTBD8	284697	1	1p22.1	-0.736	0.068	-0.125	-0.721	-0.128	-0.191	-0.127	-1.293	-0.153
KIAA1107	23285	1	1p22.1	-0.736	-0.369	-0.998	-0.721	-1.095	-0.191	-0.127	-1.293	-1.226
C1orf146	388649	1	1p22.1	-0.736	-0.369	-0.998	-0.721	-1.095	-0.191	-0.127	-1.293	-1.226
GLMN	11146	1	1p22.1	0.014	-0.369	-0.998	0.133	-1.095	-0.191	0.055	-0.127	-1.226
RPAP2	79871	1	1p22.1	0.014	-0.369	-0.998	0.133	-1.095	-0.191	0.055	-0.127	-1.226
GFI1	2672	1	1p22.1	0.014	-0.369	-0.998	0.133	-1.095	-0.191	0.055	-0.127	-1.226
EVI5	7813	1	1p22.1	0.014	-0.369	-0.998	0.133	-1.095	-0.191	0.055	2.166	-1.226
FAM69A	388650	1	1p22.1	0.014	-0.369	2.027	0.133	1.653	-0.191	0.055	2.166	0.211
RPL5	6125	1	1p22.1	0.014	-0.369	-0.998	0.133	-1.095	-0.191	0.055	2.166	0.211
SNORD21	6083	1	1p22.1	0.014	-0.369	-0.998	0.133	-1.095	-0.191	0.055	2.166	0.211
SNORA66	26782	1	1p22.1	0.014	-0.369	-0.998	0.133	-1.095	-0.191	0.055	0.169	0.211
MTF2	22823	1	1p22.1	0.014	0.001	2.027	0.133	1.653	-0.191	0.055	0.169	0.211
TMED5	50999	1	1p22.1	0.014	0.001	0.062	0.133	1.653	0.067	0.055	0.169	0.211
CCDC18	343099	1	1p22.1	0.014	0.001	0.062	0.133	0.094	0.067	0.055	0.169	0.211
CCDC18-AS1	100131564	1	1p22.1	0.014	0.001	0.062	0.133	0.094	0.067	0.055	0.169	0.211
DR1	1810	1	1p22.1	0.014	0.001	0.062	0.133	0.094	0.067	0.055	0.169	0.211
FNBP1L	54874	1	1p22.1	0.014	0.001	0.062	0.133	0.094	0.067	0.055	0.169	0.211
BCAR3	8412	1	1p22.1	0.014	0.001	0.062	0.133	0.094	0.067	0.055	0.169	0.211
LOC100129046	100129046	1	1p22.1	0.014	0.001	0.062	0.133	0.094	0.067	0.055	0.169	0.211
MIR760	100126348	1	1p22.1	0.014	0.001	0.062	0.133	0.094	0.067	0.055	0.169	0.211
DNTTIP2	30836	1	1p22.1	0.014	0.001	0.062	0.133	0.094	0.067	0.055	0.169	0.211
GCLM	2730	1	1p22.1	0.014	0.001	0.062	0.133	0.094	0.067	0.055	0.169	0.211
ABCA4	24	1	1p22.1	0.014	0.001	0.062	0.133	0.094	0.067	0.055	0.169	0.211
ARHGAP29	9411	1	1p22.1	0.014	0.001	0.062	0.133	0.094	0.067	0.055	0.169	0.211
ABCD3	5825	1	1p21.3	0.014	0.001	0.062	0.133	0.094	0.067	0.055	0.169	0.211
F3	2152	1	1p21.3	0.014	0.001	0.062	0.133	0.094	0.067	0.055	0.169	0.211
LINC01057	101928079	1	1p21.3	0.014	0.001	0.062	0.133	0.094	0.067	0.055	0.169	0.211
MIR378G	100616321	1	1p21.3	0.014	0.001	0.062	0.133	0.094	0.067	0.055	0.169	0.211
SLC44A3	126969	1	1p21.3	0.014	0.001	0.062	0.133	0.094	0.067	0.055	0.169	0.211
CNN3	1266	1	1p21.3	0.014	0.001	0.062	0.133	0.094	0.067	0.055	0.169	0.211
LOC729970	729970	1	1p21.3	0.014	0.001	0.062	0.133	0.094	0.067	0.055	0.169	0.211
ALG14	199857	1	1p21.3	0.014	0.001	0.062	0.133	0.094	0.067	0.055	0.169	0.211
LOC101928098	101928098	1	1p21.3	0.014	0.001	0.062	0.133	0.094	0.067	0.055	0.169	0.211
TMEM56	148534	1	1p21.3	0.014	0.001	0.062	0.133	0.094	0.067	0.055	0.169	0.211
TMEM56-RWDD3	100527978	1	1p21.3	0.014	0.001	0.062	0.133	0.094	0.067	0.055	0.169	0.211
LOC101928118	101928118	1	1p21.3	0.014	0.001	0.062	0.133	0.094	0.067	0.055	0.169	0.211
RWDD3	25950	1	1p21.3	0.014	0.001	0.062	0.133	0.094	0.067	0.055	0.169	0.211
LOC100996630	100996630	1	1p21.3	0.014	0.001	0.062	0.102	0.094	0.067	0.055	0.169	0.211
FLJ31662	440594	1	1p21.3	0.014	0.001	0.062	0.102	0.094	0.067	0.055	0.169	0.211
LOC100996635	100996635	1	1p21.3	0.014	0.001	0.062	0.102	0.094	0.067	0.055	0.169	0.211
LOC102723661	102723661	1	1p21.3	0.014	0.001	0.062	0.102	0.094	0.067	0.055	0.169	0.211
LOC101928241	101928241	1	1p21.3	0.014	0.001	0.062	0.102	0.094	0.067	0.055	0.169	0.211
PTBP2	58155	1	1p21.3	0.014	0.001	0.062	0.102	0.565	0.067	0.055	0.169	0.211
DPYD	1806	1	1p21.3	0.014	0.001	0.062	0.102	0.565	0.067	0.055	0.169	0.211
DPYD-AS1	100873932	1	1p21.3	0.014	0.001	0.062	0.102	0.565	0.067	0.055	0.169	0.211
DPYD-AS2	100873933	1	1p21.3	0.014	0.001	0.062	0.102	0.565	0.067	0.055	0.169	0.211
MIR137HG	400765	1	1p21.3	0.014	0.001	0.062	-0.437	-1.185	-1.004	0.055	-1.157	-0.57
MIR2682	100616452	1	1p21.3	0.014	0.001	0.062	0.102	0.565	0.067	0.055	0.169	0.211
MIR137	406928	1	1p21.3	0.014	0.001	0.062	-0.437	-1.185	-1.004	0.055	-1.157	-0.57
LOC729987	729987	1	1p21.3	0.014	0.001	0.062	-0.437	-1.185	-1.004	0.055	-1.157	-0.57
SNX7	51375	1	1p21.3	0.014	0.001	0.062	-0.437	-1.185	-1.004	0.055	-1.157	-0.57
PLPPR5	163404	1	1p21.3	0.327	0.001	0.062	-0.437	-1.185	-1.004	0.055	-1.157	-0.57
LOC100129620	100129620	1	1p21.3	0.327	0.001	0.062	-0.437	0.055	0.046	0.055	0.04	-0.57
PLPPR4	9890	1	1p21.3	0.327	0.001	0.062	-0.437	0.055	0.046	0.055	0.04	-0.57
LOC101928270	101928270	1	1p21.2	0.327	0.001	0.062	-0.437	0.055	0.046	0.055	0.04	-0.57
MIR548N|chr1	100302152	1	1p21.2	0.327	0.001	0.062	-0.437	0.055	0.046	0.055	0.04	-0.57
PALMD	54873	1	1p21.2	0.327	0.001	0.062	-0.437	0.055	0.046	0.055	0.04	-0.57
FRRS1	391059	1	1p21.2	0.327	0.001	0.062	-0.437	0.055	0.046	0.055	0.04	-0.57
AGL	178	1	1p21.2	0.327	0.001	0.635	-0.437	0.055	0.046	0.703	0.04	0.073
SLC35A3	23443	1	1p21.2	0.327	0.001	0.635	-0.11	0.055	0.046	0.703	0.04	0.073
MFSD14A	64645	1	1p21.2	0.327	0.001	0.635	-0.11	0.055	0.046	0.703	0.04	0.073
SASS6	163786	1	1p21.2	0.327	0.001	0.635	-0.11	0.055	0.046	0.703	0.04	0.073
TRMT13	54482	1	1p21.2	-0.268	0.001	-0.409	-0.11	0.055	0.046	-0.172	0.04	0.073
LRRC39	127495	1	1p21.2	-0.268	0.001	-0.409	-0.11	0.055	0.046	-0.172	0.04	0.073
DBT	1629	1	1p21.2	-0.268	0.001	-0.409	-0.11	0.055	0.046	-0.172	0.04	0.073
RTCA-AS1	100506007	1	1p21.2	-0.268	0.001	-0.409	-0.11	0.055	0.046	-0.172	0.04	0.073
RTCA	8634	1	1p21.2	-0.268	0.001	-0.409	-0.11	0.055	0.046	-0.172	0.04	0.073
MIR553	693138	1	1p21.2	-0.268	0.001	-0.409	-0.11	0.055	0.046	-0.172	0.04	0.073
CDC14A	8556	1	1p21.2	-0.268	0.001	-0.409	-0.11	0.055	0.046	-0.172	0.04	0.073
GPR88	54112	1	1p21.2	-0.268	0.001	-0.409	-0.11	0.055	0.046	-0.172	0.04	0.073
LINC01349	100128787	1	1p21.2	-0.268	0.001	-0.409	-0.11	0.055	0.046	-0.172	0.04	0.073
VCAM1	7412	1	1p21.2	-0.268	0.001	-0.409	-0.11	0.055	0.046	-0.172	0.04	0.073
EXTL2	2135	1	1p21.2	-0.268	0.001	-0.409	-0.11	0.055	0.046	-0.172	0.04	0.073
SLC30A7	148867	1	1p21.2	-0.268	0.001	-0.409	-0.11	0.055	0.046	-0.172	0.04	0.073
DPH5	51611	1	1p21.2	-0.268	0.001	-0.409	-0.11	0.055	0.046	-0.172	0.04	0.073
LOC102606465	102606465	1	1p21.2	-0.268	0.001	-0.409	-0.11	0.055	0.046	-0.172	0.04	0.073
LOC101928370	101928370	1	1p21.2	-0.268	0.001	-0.409	-0.11	0.055	0.046	-0.172	0.04	0.073
S1PR1	1901	1	1p21.2	-0.268	0.001	-0.409	-0.11	0.055	0.046	-0.172	0.04	0.073
LINC01307	104355286	1	1p21.2	-0.268	0.001	-0.409	-0.11	0.055	0.046	-0.172	0.04	0.073
OLFM3	118427	1	1p21.1	-0.268	0.001	-0.409	-0.11	0.055	0.046	-0.172	0.04	0.073
DNAJA1P5	94236	1	1p21.1	-0.268	0.001	-0.409	-0.11	0.055	0.046	-0.172	0.04	0.073
COL11A1	1301	1	1p21.1	-0.268	0.001	-0.846	-0.11	0.055	0.046	-0.172	0.04	0.073
LOC101928436	101928436	1	1p21.1	-0.268	0.001	-0.846	-0.11	0.055	0.046	-0.172	0.04	0.073
RNPC3	55599	1	1p21.1	-0.268	0.001	-0.846	-0.11	-0.2	-0.087	-0.172	0.04	-1.016
AMY2B	280	1	1p21.1	-0.268	0.001	-0.846	0.024	-0.2	-0.087	-0.172	0.04	-1.016
ACTG1P4	648740	1	1p21.1	-0.268	0.001	-0.846	0.024	-0.2	-0.087	-0.172	0.04	-1.016
AMY2A	279	1	1p21.1	-0.268	-0.071	-0.056	0.024	-0.2	-0.087	-0.172	0.04	-1.016
AMY1A	276	1	1p21.1	-0.268	-0.071	-0.056	0.024	-0.2	-0.087	-0.172	0.04	-1.016
AMY1B	277	1	1p21.1	-0.268	-0.071	-0.056	0.024	-0.2	-0.087	-0.172	0.04	-1.016
AMY1C	278	1	1p21.1	-0.268	-0.071	-0.056	0.024	-0.2	-0.087	-0.172	0.04	-1.016
LOC100129138	100129138	1	1p21.1	-0.268	-0.071	-0.056	0.024	-0.2	-0.087	-0.172	0.04	-1.016
LOC101928476	101928476	1	1p21.1	-0.268	-0.071	-0.056	0.024	-0.2	-0.087	-0.172	0.04	-1.016
PRMT6	55170	1	1p13.3	-0.268	-0.071	-0.056	0.024	-0.2	-0.087	-0.172	0.04	-0.041
NTNG1	22854	1	1p13.3	-0.268	-0.071	-0.056	0.024	-0.2	-0.087	-0.172	0.04	-0.041
VAV3	10451	1	1p13.3	-0.268	-0.071	-0.056	0.024	-0.2	-0.087	-0.172	0.04	-0.041
MIR7852	102465839	1	1p13.3	-0.268	-0.071	-0.056	0.024	-0.2	-0.087	-0.172	0.04	-0.041
VAV3-AS1	100873946	1	1p13.3	-0.268	-0.071	-0.056	0.024	-0.2	-0.087	-0.172	0.04	-0.041
SLC25A24	29957	1	1p13.3	-0.268	-0.071	-0.056	0.024	-0.2	-0.087	-0.172	0.04	-0.041
NBPF4	148545	1	1p13.3	-0.268	-0.071	-0.056	0.024	-0.2	-0.087	-0.172	0.04	-0.041
NBPF6	653149	1	1p13.3	-0.268	-0.071	-0.056	0.024	-0.2	-0.087	-0.172	0.04	-0.041
FAM102B	284611	1	1p13.3	-0.268	-0.071	-0.056	0.024	-0.2	-0.087	-0.172	0.04	-0.041
HENMT1	113802	1	1p13.3	-0.268	-0.071	-0.056	0.024	-0.2	-0.087	-0.172	0.04	-0.041
PRPF38B	55119	1	1p13.3	-0.268	-0.071	-0.056	0.024	-0.2	-0.087	-0.172	0.04	-0.041
FNDC7	163479	1	1p13.3	-0.268	-0.071	-0.056	0.024	-0.2	-0.087	-0.172	0.04	0.226
STXBP3	6814	1	1p13.3	-0.268	-0.071	-0.056	0.024	-0.2	-0.087	-0.172	0.04	0.226
AKNAD1	254268	1	1p13.3	-0.268	-0.071	-0.056	0.024	-0.2	-0.087	-0.172	0.04	0.226
SPATA42	642864	1	1p13.3	-0.268	-0.071	-0.056	0.024	-0.2	-0.087	-0.172	0.04	0.226
GPSM2	29899	1	1p13.3	-0.268	-0.071	-0.056	0.024	-0.2	-0.087	-0.172	0.04	0.226
CLCC1	23155	1	1p13.3	-0.268	-0.071	-0.056	0.024	-0.2	-0.087	-0.172	0.04	0.226
WDR47	22911	1	1p13.3	-0.268	-0.071	-0.056	0.024	-0.2	-0.087	-0.172	0.04	0.226
TAF13	6884	1	1p13.3	-0.268	-0.071	-0.056	0.024	-0.2	-0.087	-0.172	0.04	0.226
TMEM167B	56900	1	1p13.3	0.273	-0.071	0.642	0.024	0.585	-0.087	0.635	0.04	0.226
SCARNA2	677766	1	1p13.3	0.273	-0.071	0.642	0.024	0.585	-0.087	0.635	0.04	0.226
C1orf194	127003	1	1p13.3	0.273	-0.071	0.642	0.024	0.585	-0.087	0.635	0.04	0.226
KIAA1324	57535	1	1p13.3	0.273	0.475	0.642	0.024	0.585	-0.087	0.635	0.04	0.226
SARS	6301	1	1p13.3	0.273	0.475	0.642	0.024	0.585	-0.087	0.635	0.04	0.226
CELSR2	1952	1	1p13.3	0.273	0.475	0.642	-0.31	0.585	-0.087	0.635	-0.191	0.226
PSRC1	84722	1	1p13.3	0.273	-0.353	-0.286	-0.31	-0.191	-0.087	-0.169	-0.191	-0.224
MYBPHL	343263	1	1p13.3	0.273	-0.353	-0.286	-0.31	-0.191	-0.087	-0.169	-0.191	-0.224
SORT1	6272	1	1p13.3	-1.293	-0.353	-0.286	-0.31	-0.191	-0.087	-0.169	-0.191	-0.224
PSMA5	5686	1	1p13.3	-1.293	-0.353	-0.286	-0.31	-0.191	-0.087	-0.169	-0.191	-0.224
SYPL2	284612	1	1p13.3	-1.293	-0.353	-0.286	-0.31	-0.191	-0.087	-0.169	-0.191	-0.224
ATXN7L2	127002	1	1p13.3	-1.293	-0.353	-0.286	-0.31	-0.191	-0.087	-0.169	-0.191	-0.224
CYB561D1	284613	1	1p13.3	-1.293	-0.353	-0.286	-0.31	-0.191	-0.087	-0.169	-0.191	-0.224
AMIGO1	57463	1	1p13.3	-1.293	-0.353	-0.286	-0.31	-0.191	-0.087	-0.169	-0.191	-0.224
GPR61	83873	1	1p13.3	-0.118	-0.353	-0.286	-0.31	-0.191	-0.087	-0.169	-0.191	-0.224
GNAI3	2773	1	1p13.3	-0.118	-0.353	-0.286	-0.31	-0.191	-0.087	-0.169	-0.191	-0.224
GNAT2	2780	1	1p13.3	-0.118	-0.353	-0.286	-0.31	-0.191	-0.087	-0.169	-0.191	-0.224
MIR197	406974	1	1p13.3	-0.118	-0.353	-0.286	-0.31	-0.191	-0.087	-0.169	-0.191	-0.224
AMPD2	271	1	1p13.3	-0.118	-0.353	-0.286	-0.31	-0.191	-0.087	-0.169	-0.191	-0.224
GSTM4	2948	1	1p13.3	-0.118	-0.353	-0.286	-0.31	-0.191	-0.087	-0.169	-0.191	-0.224
GSTM2	2946	1	1p13.3	-0.118	-0.353	-0.286	-0.31	-0.191	-0.087	-0.169	-0.191	-0.224
GSTM1	2944	1	1p13.3	-0.118	-0.353	-0.286	-0.31	-0.191	-0.087	-0.169	-0.191	-0.224
GSTM5	2949	1	1p13.3	-0.118	-0.353	-0.286	-0.31	-0.191	-0.087	-0.169	-0.191	-0.224
GSTM3	2947	1	1p13.3	-0.118	-0.353	-0.286	-0.31	-0.191	-0.087	-0.169	-0.191	-0.224
EPS8L3	79574	1	1p13.3	-0.118	-1.293	-0.286	-0.31	-0.191	-0.087	-0.169	-0.191	-0.224
CSF1	1435	1	1p13.3	-0.118	-1.293	-0.286	-0.31	0.698	-0.087	-0.169	1.006	0.901
AHCYL1	10768	1	1p13.3	-0.118	0.121	0.115	0.307	0.698	-0.087	-0.169	1.006	0.901
STRIP1	85369	1	1p13.3	-0.118	0.121	0.115	0.307	0.698	-0.087	-0.169	1.006	0.901
ALX3	257	1	1p13.3	-0.118	-0.427	0.115	0.307	0.698	-0.087	-0.169	1.006	0.901
LINC01397	104355139	1	1p13.3	-0.118	-0.427	0.115	0.307	-0.13	-0.087	-0.169	-0.776	-0.229
UBL4B	164153	1	1p13.3	-0.118	-0.427	0.115	0.307	-0.13	-0.087	-0.169	-0.776	-0.229
SLC6A17	388662	1	1p13.3	-0.118	-0.427	0.115	0.307	-0.13	-0.087	-0.169	-0.776	-0.229
KCNC4-AS1	100873974	1	1p13.3	-0.118	-0.427	0.115	0.307	-0.13	-0.087	-0.169	-0.776	-0.229
KCNC4	3749	1	1p13.3	-0.118	-0.427	0.115	0.307	-0.13	-0.087	-0.169	-0.776	-0.229
LOC440600	440600	1	1p13.3	-0.118	-0.427	0.115	0.307	-0.13	-0.087	0.005	0.704	-0.229
RBM15	64783	1	1p13.3	-0.118	-0.427	0.115	0.307	-0.13	-0.087	0.005	0.704	-0.229
SLC16A4	9122	1	1p13.3	-0.118	-0.427	0.115	0.307	-0.13	-0.087	0.005	0.704	-0.229
LAMTOR5	10542	1	1p13.3	-0.118	-0.427	0.115	0.307	-0.13	-0.087	0.005	0.704	-0.229
LAMTOR5-AS1	101410535	1	1p13.3	-0.118	-0.427	0.115	0.307	-0.13	-0.087	0.005	0.704	-0.229
PROK1	84432	1	1p13.3	-0.118	-0.427	0.115	0.307	-0.13	-0.087	0.005	0.704	-0.229
CYMP	643160	1	1p13.3	-0.118	-0.427	0.115	0.307	-0.13	-0.087	0.005	0.704	-0.229
LOC440602	440602	1	1p13.3	-0.118	-0.427	0.115	0.307	-0.13	-0.087	0.005	0.704	-0.229
KCNA10	3744	1	1p13.3	-0.118	-0.427	0.115	0.307	-0.13	-0.087	0.005	0.704	-0.229
KCNA2	3737	1	1p13.3	-0.118	-0.427	0.115	0.307	-0.13	-0.087	0.005	0.704	0.702
KCNA3	3738	1	1p13.3	-0.118	-0.427	0.115	0.307	-0.13	-0.087	0.005	0.704	0.702
CD53	963	1	1p13.3	-0.118	-0.427	0.115	0.307	-0.13	-0.087	0.005	0.704	0.702
LRIF1	55791	1	1p13.3	-0.118	-0.427	0.115	0.307	-0.13	-0.087	0.005	0.704	0.702
DRAM2	128338	1	1p13.3	-0.118	-0.427	0.115	0.307	-0.13	-0.087	0.005	0.704	0.702
CEPT1	10390	1	1p13.3	-0.118	-0.427	0.115	0.307	-0.13	-0.087	0.005	0.704	0.702
DENND2D	79961	1	1p13.3	-0.118	-0.427	0.115	0.307	-0.13	-0.087	0.005	0.704	0.702
CHI3L2	1117	1	1p13.2	-0.118	-0.427	0.115	0.307	-0.13	-0.087	0.005	0.704	0.702
CHIAP2	149620	1	1p13.2	-0.118	-0.427	0.115	0.307	-0.13	-0.087	0.005	0.704	0.702
CHIA	27159	1	1p13.2	-0.118	-0.427	0.115	0.307	-0.13	-0.087	0.005	0.704	0.702
PIFO	128344	1	1p13.2	-0.118	-0.427	0.115	0.307	0.096	-0.087	0.005	0.704	0.702
PGCP1	441897	1	1p13.2	-0.118	-0.427	0.115	0.307	0.096	-0.087	0.005	0.704	0.702
OVGP1	5016	1	1p13.2	-0.118	-0.427	0.115	0.307	0.096	-0.087	0.005	0.704	0.702
WDR77	79084	1	1p13.2	-0.118	-0.427	0.115	0.307	0.096	-0.087	0.005	0.704	0.478
ATP5F1	515	1	1p13.2	-0.118	-0.427	0.115	0.307	0.096	-0.087	0.005	0.704	0.478
C1orf162	128346	1	1p13.2	-0.118	-0.427	0.115	0.307	0.096	-0.087	0.005	0.704	0.478
TMIGD3	57413	1	1p13.2	-0.118	-0.427	0.115	-1	0.096	-0.087	0.005	0.704	0.478
ADORA3	140	1	1p13.2	-0.118	-0.427	0.115	-1	0.096	-0.087	0.005	0.704	0.478
LINC01160	100129269	1	1p13.2	-0.118	-0.427	0.115	-1	0.096	-0.087	0.005	0.704	0.478
RAP1A	5906	1	1p13.2	-0.118	-0.427	0.115	-1.293	0.096	-0.087	0.005	0.704	0.478
FAM212B	55924	1	1p13.2	-0.118	-0.427	0.115	-1.293	0.096	-0.087	0.005	0.704	0.478
FAM212B-AS1	100506343	1	1p13.2	-0.118	-0.427	0.115	-1.293	0.096	-0.087	0.005	0.704	0.478
LOC101928718	101928718	1	1p13.2	-0.118	-0.427	0.115	-1.293	0.096	-0.087	0.005	0.704	0.478
DDX20	11218	1	1p13.2	-0.118	-0.427	0.115	-1.293	0.096	-0.087	0.186	0.704	0.478
KCND3	3752	1	1p13.2	-0.118	-0.427	-0.071	-1.293	0.096	-0.087	0.186	0.106	0.478
KCND3-IT1	100874295	1	1p13.2	0.023	-0.305	-0.071	0.502	0.096	0.024	0.186	0.106	0.478
KCND3-AS1	100873995	1	1p13.2	0.023	-0.305	-0.071	0.502	0.096	0.024	0.186	0.106	0.478
LOC643355	643355	1	1p13.2	0.023	-0.305	-0.071	0.177	0.096	0.024	0.186	0.106	0.113
CTTNBP2NL	55917	1	1p13.2	0.023	-0.305	-0.071	0.177	0.096	0.024	0.186	0.106	0.113
MIR4256	100422976	1	1p13.2	0.023	-0.305	-0.071	0.177	0.096	0.024	0.186	0.106	0.113
WNT2B	7482	1	1p13.2	0.023	-0.305	-0.071	0.177	0.096	0.024	0.186	0.106	0.113
ST7L	54879	1	1p13.2	0.023	-0.305	-0.071	0.177	0.096	0.024	0.186	0.106	0.113
CAPZA1	829	1	1p13.2	0.023	-0.305	-0.071	0.177	0.096	0.024	0.186	0.106	0.113
MOV10	4343	1	1p13.2	0.023	-0.305	-0.071	0.177	0.096	0.024	0.186	0.106	0.113
RHOC	389	1	1p13.2	0.023	-0.305	-0.071	0.177	0.096	0.024	0.186	0.106	0.113
PPM1J	333926	1	1p13.2	0.023	-0.305	-0.071	0.177	0.096	0.024	0.186	0.106	0.113
FAM19A3	284467	1	1p13.2	0.023	-0.305	-0.071	0.177	0.096	0.024	0.186	0.106	0.113
LINC01356	100996702	1	1p13.2	0.023	-0.305	-0.071	0.177	0.096	0.024	0.186	0.106	0.113
SLC16A1	6566	1	1p13.2	0.023	-0.305	-0.071	0.177	0.096	0.06	0.186	0.106	0.113
AKR7A2P1	246182	1	1p13.2	0.023	-0.305	-0.071	0.177	0.096	0.024	0.186	0.106	0.113
LOC100996251	100996251	1	1p13.2	0.023	-0.305	-0.071	0.177	0.096	0.06	0.186	0.106	0.113
SLC16A1-AS1	100506392	1	1p13.2	0.023	-0.305	-0.071	0.177	0.096	0.06	0.186	0.106	0.113
LRIG2	9860	1	1p13.2	0.023	-0.305	-0.071	0.177	0.096	0.06	0.186	0.106	0.113
LOC643441	643441	1	1p13.2	0.023	-0.305	-0.071	0.177	0.096	0.06	0.186	0.106	0.113
MAGI3	260425	1	1p13.2	0.023	-0.305	-0.071	0.177	0.096	0.06	0.186	0.106	0.113
PHTF1	10745	1	1p13.2	0.023	-0.305	-0.071	0.177	0.096	0.06	0.186	0.106	0.045
RSBN1	54665	1	1p13.2	0.023	-0.305	-0.071	0.177	0.096	0.06	0.186	0.106	0.045
AP4B1-AS1	100287722	1	1p13.2	0.023	-0.305	-0.071	0.177	0.096	0.06	0.186	0.106	0.045
PTPN22	26191	1	1p13.2	0.023	-0.305	-0.071	0.177	0.096	0.06	0.186	0.106	0.045
BCL2L15	440603	1	1p13.2	0.023	-0.305	-0.071	0.177	0.096	0.06	0.186	0.106	0.045
AP4B1	10717	1	1p13.2	0.023	-0.305	-0.071	0.177	0.096	0.06	0.186	0.106	0.045
DCLRE1B	64858	1	1p13.2	0.023	-0.305	-0.071	0.177	0.096	0.06	0.186	0.106	0.045
HIPK1-AS1	101928846	1	1p13.2	0.023	-0.305	-0.071	0.177	0.096	0.06	0.186	0.106	0.045
HIPK1	204851	1	1p13.2	0.023	-0.305	-0.071	0.177	0.096	0.06	0.186	0.106	0.045
OLFML3	56944	1	1p13.2	0.023	-0.305	-0.071	0.016	0.096	0.06	0.027	0.106	0.045
SYT6	148281	1	1p13.2	0.023	-0.305	-0.071	0.016	0.096	0.06	0.027	0.106	0.045
TRIM33	51592	1	1p13.2	0.023	-0.305	-0.071	0.016	0.096	0.06	0.027	0.106	0.045
BCAS2	10286	1	1p13.2	0.023	-0.305	-0.071	0.016	0.096	0.06	0.027	0.106	0.045
DENND2C	163259	1	1p13.2	0.023	-0.305	-0.071	0.016	0.096	0.06	0.027	0.106	0.045
AMPD1	270	1	1p13.2	0.023	-0.305	0.066	0.016	0.096	0.06	0.027	0.106	0.045
NRAS	4893	1	1p13.2	0.023	-0.305	0.066	0.016	0.096	0.06	0.027	0.106	0.045
CSDE1	7812	1	1p13.2	0.023	-0.305	0.066	0.016	0.096	0.06	0.027	0.106	0.045
SIKE1	80143	1	1p13.2	0.023	-0.305	0.066	0.016	0.096	0.06	0.027	0.106	0.045
SYCP1	6847	1	1p13.2	0.023	-0.305	0.066	0.016	-0.395	0.06	0.027	0.106	0.045
TSHB	7252	1	1p13.2	0.023	-0.305	0.066	0.016	-0.395	0.06	0.027	0.106	0.045
TSPAN2	10100	1	1p13.2	0.023	-0.305	0.066	0.016	-0.395	0.06	0.027	0.106	0.045
NGF	4803	1	1p13.2	0.023	-0.305	0.066	0.016	-0.395	0.06	0.027	0.106	0.045
VANGL1	81839	1	1p13.1	0.023	-0.305	0.066	0.016	-0.395	0.06	0.027	0.106	0.045
CASQ2	845	1	1p13.1	0.023	-0.305	0.066	0.016	-0.395	0.06	0.027	0.106	0.045
NHLH2	4808	1	1p13.1	0.023	-0.305	0.066	0.016	-0.395	0.06	0.027	0.106	0.045
LOC101928977	101928977	1	1p13.1	0.023	-0.305	0.066	0.016	-0.395	0.06	0.027	0.106	0.045
LOC101928995	101928995	1	1p13.1	0.023	-0.305	0.066	0.016	-0.395	0.06	0.027	0.106	0.045
SLC22A15	55356	1	1p13.1	0.023	-0.305	0.066	0.016	-0.395	0.06	0.027	0.106	0.045
MAB21L3	126868	1	1p13.1	0.023	-0.305	0.066	0.016	-0.395	0.06	0.027	0.106	0.045
ATP1A1	476	1	1p13.1	0.023	-0.305	0.066	0.016	-0.395	0.06	0.027	0.382	0.045
ATP1A1-AS1	84852	1	1p13.1	0.023	-0.303	0.066	0.016	-0.395	0.06	0.027	0.382	0.045
LOC101929023	101929023	1	1p13.1	0.023	-0.303	0.066	0.016	-0.395	0.06	0.027	0.382	0.045
CD58	965	1	1p13.1	0.023	-0.303	0.066	0.016	-0.395	0.06	0.027	0.382	0.045
MIR548AC	100616384	1	1p13.1	0.023	-0.303	0.066	0.016	-0.395	0.06	0.027	0.382	0.045
IGSF3	3321	1	1p13.1	0.023	-0.303	0.066	0.016	-0.395	0.06	0.027	0.382	0.045
MIR320B1	100302117	1	1p13.1	0.023	-0.303	0.066	0.016	-0.012	0.06	0.027	0.382	0.045
C1orf137	388667	1	1p13.1	0.023	-0.303	0.066	0.016	-0.012	0.06	0.027	0.382	0.045
CD2	914	1	1p13.1	0.023	-0.303	0.066	0.016	-0.012	0.06	0.027	0.382	0.045
PTGFRN	5738	1	1p13.1	0.023	-0.303	0.066	0.016	-0.012	0.06	0.027	0.382	0.045
CD101	9398	1	1p13.1	0.023	-0.303	0.066	0.016	-0.012	0.06	0.027	0.382	0.045
LOC101929099	101929099	1	1p13.1	0.023	-0.303	0.066	0.016	-0.012	0.06	0.027	0.382	0.045
TTF2	8458	1	1p13.1	0.023	-0.303	0.066	0.016	-0.012	0.06	0.027	0.382	0.045
MIR942	100126331	1	1p13.1	0.023	-0.303	0.066	0.016	-0.012	0.06	0.027	0.382	0.045
TRIM45	80263	1	1p13.1	0.023	-0.303	0.066	0.016	-0.012	0.06	0.027	0.382	0.045
VTCN1	79679	1	1p13.1	0.023	-0.303	0.066	0.016	-0.012	0.06	0.027	0.382	0.045
LINC01525	104355292	1	1p12	0.023	-0.303	0.066	0.016	-0.012	0.06	0.027	0.382	0.045
MAN1A2	10905	1	1p12	0.023	-0.303	0.066	0.016	-0.012	0.06	0.027	0.382	0.045
LOC100996263	100996263	1	1p12	0.023	-0.303	0.066	0.016	-0.012	0.06	0.027	0.382	0.045
FAM46C	54855	1	1p12	0.023	-0.303	0.066	0.016	-0.012	0.06	0.027	0.382	0.045
GDAP2	54834	1	1p12	0.023	-0.303	0.066	0.016	-0.012	0.06	0.141	0.382	0.045
WDR3	10885	1	1p12	0.023	-0.303	0.066	0.016	-0.012	0.06	0.141	0.382	0.045
SPAG17	200162	1	1p12	0.023	-0.303	0.066	0.016	-0.012	0.06	0.141	0.382	0.045
TBX15	6913	1	1p12	0.023	-0.303	0.066	0.016	-0.012	0.06	0.141	0.382	0.045
LOC105378933	105378933	1	1p12	0.023	-0.303	0.066	0.016	-0.012	0.06	0.141	0.382	0.045
WARS2	10352	1	1p12	0.023	-0.303	0.066	0.016	-0.012	0.06	0.141	0.382	0.045
WARS2-IT1	104472716	1	1p12	0.023	-0.303	0.066	0.016	-0.012	0.06	0.141	0.382	0.045
LOC101929147	101929147	1	1p12	0.023	-0.303	0.066	0.016	-0.012	0.06	0.141	0.382	0.045
HAO2-IT1	100874270	1	1p12	0.023	-0.303	0.066	0.016	-0.012	0.06	0.141	0.382	0.045
HAO2	51179	1	1p12	0.023	-0.303	0.066	0.016	-0.012	0.06	0.141	0.382	0.045
HSD3B2	3284	1	1p12	0.023	-0.303	0.066	0.016	-0.012	0.06	0.141	-0.508	0.045
HSD3B1	3283	1	1p12	0.023	-0.303	0.066	0.016	-0.012	0.06	0.141	-0.508	0.045
HSD3BP4	128102	1	1p12	0.023	-0.303	0.066	0.016	-0.012	0.06	0.141	-0.508	0.045
LINC00622	644242	1	1p12	0.023	-0.303	0.066	0.016	-0.012	0.06	0.141	-0.508	0.045
ZNF697	90874	1	1p12	0.023	-0.303	0.066	0.016	-0.012	0.06	0.141	-0.508	0.045
PHGDH	26227	1	1p12	0.023	-0.303	0.066	0.016	-0.012	0.06	0.141	-0.508	0.045
HMGCS2	3158	1	1p12	0.023	-0.303	0.066	0.016	-0.012	0.06	0.141	-0.508	-0.481
REG4	83998	1	1p12	0.023	-0.303	0.066	0.016	-0.012	0.06	0.141	-0.508	-0.481
NBPF7	343505	1	1p12	0.023	-0.303	0.066	0.016	-0.012	0.06	0.141	-0.508	-0.481
ADAM30	11085	1	1p12	0.023	-0.303	0.066	0.016	-0.012	0.06	0.141	-0.508	-0.481
NOTCH2	4853	1	1p12	-1.096	-0.303	-0.75	0.016	-0.012	0.06	-0.92	0.822	0.606
SEC22B	9554	1	1p12	-1.096	-0.303	-0.75	0.016	-0.012	0.06	-0.92	0.822	0.606
NBPF8	728841	1	1p11.2	-1.096	-0.303	-0.75	0.016	-0.012	-1.293	-0.92	-1.173	0.606
PFN1P2	767846	1	1p11.2	-1.096	-0.303	-0.75	0.016	-0.012	-1.293	-0.92	-1.173	0.606
RNVU1-19	101954277	1	1p11.2	-1.096	-0.303	-0.75	-0.577	-0.012	-1.293	-0.92	-1.173	-1.175
PPIAL4A	653505	1	1p11.2	-1.096	-0.303	-0.75	-0.577	-0.012	-1.101	-0.92	-1.173	-1.175
LINC00623	728855	1	1p11.2	-1.096	-0.303	-0.75	-0.577	-0.012	-1.101	-0.92	-1.173	-1.175
RNVU1-20	101954268	1	1p11.2	-1.096	-0.303	-0.75	-0.577	-0.012	-1.101	-0.92	-1.173	-1.175
RNVU1-4	101954264	1	1p11.2	-1.096	-0.303	-0.75	-0.577	-0.012	-1.101	-0.92	-1.173	-1.175
LOC101929798	101929798	1	1p11.2	-1.096	-0.303	-0.75	-0.577	-0.012	-1.101	-0.92	-1.173	-1.175
FCGR1B	2210	1	1p11.2	-1.096	-0.303	-0.75	-0.577	-0.012	-1.101	-0.92	-1.173	-1.175
HIST2H2BA	337875	1	1p11.2	-1.096	-0.303	-0.75	-0.577	-0.012	-1.101	-0.92	-1.173	-1.175
FAM72B	653820	1	1p11.2	-1.096	-0.303	-0.75	-0.577	-0.012	-1.101	-0.92	-1.173	-1.175
SRGAP2C	653464	1	1p11.2	-1.096	-0.303	-0.75	-0.577	-0.012	-1.101	-0.92	-1.173	-1.175
SRGAP2-AS1	100873165	1	1p11.2	-1.096	-0.972	-0.75	-0.577	-0.012	-1.101	-0.92	-1.188	-1.175
EMBP1	647121	1	1p11.2	-1.096	-0.303	-0.75	-0.577	-0.012	-1.101	-0.92	-1.173	-1.175
LOC645166	645166	1	1q21.1	-1.096	-0.972	-0.75	-0.577	-0.012	-1.101	-0.92	-1.188	-1.175
RNVU1-17	101954269	1	1q21.1	-1.096	-0.303	-0.75	-0.577	-0.012	-1.101	-0.92	0.063	-1.175
FAM231D	644634	1	1q21.1	-1.096	-0.303	-0.75	-1.293	0.173	-1.101	-0.92	1.099	-1.175
LOC388692	388692	1	1q21.1	-1.096	-0.303	-0.75	-1.293	0.173	-1.101	-0.92	1.099	-1.175
FCGR1CP	100132417	1	1q21.1	-1.096	-0.303	-0.75	-0.577	-0.012	-1.101	-0.92	0.063	-1.175
FAM72C	554282	1	1q21.1	-1.096	-0.303	-0.75	-0.577	-0.012	-1.101	-0.92	0.063	-1.175
SRGAP2D	100996712	1	1q21.1	-1.096	-0.303	-0.75	-0.577	-0.012	-1.101	-0.92	0.063	-1.175
DRD5P2	1818	1	1q21.1	-1.096	-0.972	-0.75	-0.577	-0.012	-1.101	-0.92	-1.188	-1.175
LOC101927429	101927429	1	1q21.1	-1.096	-0.972	-0.75	-0.577	-0.012	-1.101	-0.92	-1.188	-1.175
PPIAL4D	645142	1	1q21.1	-1.096	-0.972	-0.75	-0.577	-0.012	-1.101	-0.92	-1.188	-1.175
PPIAL4E	730262	1	1q21.1	-1.096	-0.972	-0.75	-0.577	-0.012	-1.101	-0.92	-1.188	-1.175
RNVU1-15	101954267	1	1q21.1	-1.096	-0.303	-0.75	-0.577	-0.012	-1.101	-0.92	0.063	-1.175
NBPF15	284565	1	1q21.1	-1.096	-0.972	-0.75	-0.577	-0.012	-1.101	-0.92	-1.188	-1.175
SRGAP2B	647135	1	1q21.1	-1.096	-0.972	-0.75	-0.577	-0.012	-1.101	-0.92	-1.188	-1.175
FAM72D	728833	1	1q21.1	-1.096	-0.972	-0.75	-0.577	-0.012	-1.101	-0.92	-1.188	-1.175
LOC103091866	103091866	1	1q21.1	-1.096	-0.972	-0.75	-0.577	-0.012	-1.101	-0.92	-1.188	-1.175
RNVU1-14	101954266	1	1q21.1	-1.096	-0.972	-0.75	-0.577	-0.012	-1.101	-0.92	-1.188	-1.175
NBPF20	100288142	1	1q21.1	-1.293	-0.972	-0.75	-1.248	-0.012	-1.101	-0.92	-1.188	-1.175
NBPF25P	101929780	1	1q21.1	-1.293	-0.972	-0.75	-1.248	-0.012	-1.101	-0.92	-1.188	-1.175
GPR89A	653519	1	1q21.1	-0.199	0.031	-0.75	0.027	-0.012	-0.248	-0.005	-0.047	0.083
PDZK1	5174	1	1q21.1	-0.199	0.031	-0.75	0.027	-0.012	-0.248	-0.005	-0.047	0.083
CD160	11126	1	1q21.1	-0.199	0.031	0.613	0.027	-0.012	-0.248	-0.005	-0.047	0.083
RNF115	27246	1	1q21.1	-0.199	0.031	0.613	0.027	-0.012	-0.248	-0.005	-0.047	0.083
POLR3C	10623	1	1q21.1	-0.199	0.031	0.613	0.027	-0.012	-0.248	-0.005	-0.047	0.083
MIR6736	102466191	1	1q21.1	-0.199	0.031	0.613	0.027	-0.012	-0.248	-0.005	-0.047	0.083
NUDT17	200035	1	1q21.1	-0.199	0.031	0.613	0.027	-0.012	-0.248	-0.005	-0.047	0.083
PIAS3	10401	1	1q21.1	-0.199	0.031	0.613	0.027	-0.012	-0.248	-0.005	-0.047	0.083
ANKRD35	148741	1	1q21.1	-0.199	0.031	0.613	0.027	-0.012	-0.248	-0.005	-0.047	0.083
ITGA10	8515	1	1q21.1	-0.199	0.031	0.613	0.027	-0.012	-0.248	-0.005	-0.047	0.083
PEX11B	8799	1	1q21.1	-0.199	0.031	0.409	0.027	-0.012	-0.248	-0.005	-0.047	0.083
GNRHR2	114814	1	1q21.1	-0.199	0.031	0.409	0.249	-0.012	-0.248	-0.005	-0.047	0.736
RBM8A	9939	1	1q21.1	-0.199	0.031	0.409	0.249	-0.012	-0.248	-0.005	-0.047	0.736
LIX1L	128077	1	1q21.1	-0.199	0.031	0.409	0.249	-0.012	-0.248	-0.005	-0.047	0.736
ANKRD34A	284615	1	1q21.1	-0.199	0.031	0.409	0.249	-0.012	-0.248	-0.005	-0.047	0.736
POLR3GL	84265	1	1q21.1	-0.199	0.031	0.409	0.249	-0.012	-0.248	-0.005	-0.047	0.736
TXNIP	10628	1	1q21.1	-0.199	0.031	0.409	0.249	-0.012	-0.248	-0.005	-0.047	0.736
HFE2	148738	1	1q21.1	-0.199	0.031	-0.674	-1.293	-0.924	-0.248	-0.005	-0.047	-1.293
LOC101928979	101928979	1	1q21.1	-0.199	0.031	-0.674	-1.293	-0.924	-0.248	-0.005	-0.047	-1.293
NBPF10	100132406	1	1q21.1	-0.199	0.031	-0.674	-1.293	-0.924	-0.248	-1.293	-0.047	-1.293
RNVU1-6	101954276	1	1q21.1	-0.199	0.031	-0.674	-1.293	-0.924	-0.248	-0.005	-0.047	-1.293
NOTCH2NL	388677	1	1q21.1	-0.199	0.031	-0.674	-1.293	-0.924	-0.248	-1.293	-0.047	-1.293
NUDT4P1	440672	1	1q21.1	-0.406	-1.111	-0.674	-1.066	-0.924	-0.917	-1.293	-0.993	-1.074
NUDT4P2	170688	1	1q21.1	-0.406	-1.111	-0.674	-1.066	-0.924	-0.917	-1.293	-0.993	-1.074
CH17-408M7.1	102724558	1	1q21.1	-0.199	0.031	-0.674	-0.022	-0.924	-0.248	-1.293	-0.047	0.09
HYDIN2	100288805	1	1q21.1	-0.199	0.031	-0.674	-0.022	-0.924	-0.248	-1.293	-0.047	0.09
NBPF12	149013	1	1q21.1	-0.406	-1.06	-0.674	-1.293	-0.924	-1.293	-1.293	-1.235	-1.234
LOC728989	728989	1	1q21.1	-0.406	-1.06	-0.674	-1.293	-0.924	-1.293	-1.293	-1.235	-1.234
RNVU1-8	101447996	1	1q21.1	-0.406	-1.06	-0.674	0.085	-0.924	-1.293	-1.293	-1.235	-1.234
NBPF13P	644861	1	1q21.1	-0.406	-1.06	-0.674	0.085	-0.924	-1.293	-1.293	-1.235	-1.234
PRKAB2	5565	1	1q21.1	-0.406	-1.06	0.733	0.085	-0.924	-1.293	-1.293	-1.235	0.236
PDIA3P1	171423	1	1q21.1	-0.406	-0.089	0.733	0.085	0.357	0.194	0.032	0.115	0.236
FMO5	2330	1	1q21.1	-0.406	-0.089	0.733	0.085	0.357	0.194	0.032	0.115	0.236
CHD1L	9557	1	1q21.1	-0.406	-0.089	0.733	0.085	0.357	0.194	0.032	0.115	0.236
LINC00624	100289211	1	1q21.1	-0.406	0.004	0.733	0.085	0.357	0.194	0.032	0.115	0.236
BCL9	607	1	1q21.2	-0.406	0.004	0.733	0.085	0.357	0.194	0.032	0.115	0.236
ACP6	51205	1	1q21.2	-0.406	0.004	0.733	0.085	0.357	0.194	0.032	0.115	0.236
GJA5	2702	1	1q21.2	-0.406	0.004	0.733	0.085	0.357	0.194	0.032	0.115	0.236
GJA8	2703	1	1q21.2	-0.406	0.004	0.733	0.085	0.357	0.194	0.032	0.115	0.236
GPR89B	51463	1	1q21.2	-0.406	0.004	0.733	0.085	-0.509	-0.917	0.032	0.115	0.236
PDZK1P1	100034743	1	1q21.2	-0.406	0.004	-0.471	0.085	-0.509	-0.917	0.032	0.115	-1.074
RNVU1-7	26864	1	1q21.2	-0.406	0.004	-0.471	0.085	-0.509	-0.917	0.032	0.115	-1.074
NBPF11	200030	1	1q21.2	-0.406	0.004	-0.471	-1.066	-0.509	-0.917	-0.683	-0.993	-1.074
LOC100505824	100505824	1	1q21.2	-0.406	0.004	-0.471	-1.066	-0.509	-0.917	-0.683	-0.993	-1.074
LOC101927468	101927468	1	1q21.2	-0.406	0.004	-0.471	-1.066	-0.509	-0.917	-0.683	-0.993	-1.074
MIR5087	100847044	1	1q21.2	-0.406	0.004	-0.471	-1.066	-0.509	-0.917	-0.683	-0.993	-1.074
RNVU1-1	101954273	1	1q21.2	-0.406	0.004	-0.471	-1.066	-0.509	-0.917	-0.683	-0.993	-1.074
MIR6077	102466225	1	1q21.2	-0.406	0.004	-0.471	-1.066	-0.509	-0.917	-0.683	-0.993	-1.074
LOC100132057	100132057	1	1q21.2	-0.406	0.004	-0.471	-1.066	-0.509	-0.917	-0.683	-0.993	-1.074
RNVU1-3	101954272	1	1q21.2	-0.406	0.004	-0.471	-1.066	-0.509	-0.917	-0.683	-0.993	-1.074
LINC01138	388685	1	1q21.2	-0.406	0.004	-0.471	-1.066	-0.509	-0.917	-0.683	-0.993	-1.074
PPIAL4G	644591	1	1q21.2	-0.406	0.004	-0.471	-1.066	-0.509	-0.917	-0.683	-0.993	-1.074
NBPF14	25832	1	1q21.2	-0.406	-1.111	-0.471	-1.066	-0.509	-0.917	-0.683	-0.993	-1.074
PDE4DIP	9659	1	1q21.2	-1.025	-1.111	-0.471	-1.293	-0.509	-0.917	-0.683	-0.993	-1.074
NBPF9	400818	1	1q21.2	-1.025	-1.111	-0.471	-1.293	-0.98	-0.917	-1.293	-1.293	-1.113
LINC00869	57234	1	1q21.2	-1.025	-1.111	-0.471	-1.293	-0.98	-0.917	-1.293	-1.293	-1.113
PPIAL4C	653598	1	1q21.2	-1.025	-1.111	-0.471	-1.293	-0.98	-0.917	-1.293	-1.293	-1.113
FCGR1A	2209	1	1q21.2	-1.025	0.228	-0.471	-1.293	0.173	-0.917	0.065	1.099	0.42
HIST2H2BF	440689	1	1q21.2	-1.025	0.228	-0.471	-1.293	0.173	-0.917	0.065	1.099	0.42
HIST2H3D	653604	1	1q21.2	-1.025	0.228	-0.471	0.138	0.173	0.151	0.065	1.099	0.42
HIST2H4A	8370	1	1q21.2	-1.025	0.228	-0.471	0.138	0.173	0.151	0.065	1.099	0.42
HIST2H2AA3	8337	1	1q21.2	-1.025	0.228	-0.471	0.138	0.173	0.151	0.065	1.099	0.42
HIST2H3A	333932	1	1q21.2	-1.025	0.228	-0.471	0.138	0.173	0.151	0.065	1.099	0.42
HIST2H2BC	337873	1	1q21.2	-1.025	0.228	-0.471	0.138	0.173	0.151	0.065	1.099	0.42
HIST2H2BE	8349	1	1q21.2	-1.025	0.228	0.518	0.138	0.173	0.151	0.065	1.099	0.42
HIST2H2AB	317772	1	1q21.2	0.174	0.228	0.518	0.138	0.173	0.151	0.065	1.099	0.42
HIST2H2AC	8338	1	1q21.2	0.174	0.228	0.518	0.138	0.173	0.151	0.065	1.099	0.42
BOLA1	51027	1	1q21.2	0.174	0.228	0.518	0.138	0.173	0.151	0.065	1.099	0.42
SV2A	9900	1	1q21.2	0.174	0.228	0.518	0.138	0.173	0.151	0.065	0.367	0.42
SF3B4	10262	1	1q21.2	0.174	0.228	0.518	0.138	0.173	0.151	0.065	0.367	0.42
MTMR11	10903	1	1q21.2	0.174	0.228	0.518	0.138	0.173	0.151	0.065	0.367	0.42
OTUD7B	56957	1	1q21.2	0.174	0.228	0.518	0.138	0.173	0.151	0.065	0.367	-0.119
VPS45	11311	1	1q21.2	0.174	0.228	0.518	0.138	0.173	0.151	0.065	0.367	1.29
PLEKHO1	51177	1	1q21.2	0.174	0.228	0.518	0.138	0.173	0.151	0.065	0.367	1.29
ANP32E	81611	1	1q21.2	0.174	0.228	0.518	0.138	0.173	0.151	0.065	0.367	1.29
LOC105371433	105371433	1	1q21.2	0.174	0.228	0.518	0.138	0.173	0.151	0.065	0.367	1.29
APH1A	51107	1	1q21.2	0.174	0.623	0.518	0.138	0.173	0.151	0.065	0.367	0.131
CA14	23632	1	1q21.2	0.174	0.228	0.518	0.138	0.173	0.151	0.065	0.367	0.131
C1orf54	79630	1	1q21.2	0.174	0.623	0.518	0.138	0.173	0.151	0.065	0.367	0.131
CIART	148523	1	1q21.2	0.174	0.623	0.518	0.138	0.173	0.151	0.065	0.367	0.131
MRPS21	54460	1	1q21.2	0.174	0.623	0.518	0.138	0.173	0.151	0.065	0.367	0.131
PRPF3	9129	1	1q21.2	0.174	0.623	0.518	0.138	0.173	0.151	0.065	0.367	0.131
RPRD2	23248	1	1q21.2	0.174	0.623	0.518	0.138	0.173	0.151	0.065	0.367	0.131
MIR6878	102465529	1	1q21.2	0.174	-0.119	0.518	0.138	0.173	0.151	0.065	0.367	0.131
TARS2	80222	1	1q21.2	0.174	-0.119	0.518	0.138	0.173	0.151	0.065	0.367	0.131
ECM1	1893	1	1q21.2	0.174	-0.119	0.518	0.138	0.173	0.151	0.065	0.367	0.131
FALEC	100874054	1	1q21.2	0.174	-0.119	0.518	0.138	0.173	0.151	0.065	0.367	0.131
ADAMTSL4	54507	1	1q21.2	0.174	-0.119	0.518	0.138	0.173	0.151	0.065	0.367	0.131
MIR4257	100422997	1	1q21.2	0.174	-0.119	0.518	0.138	0.173	0.151	0.065	0.367	0.131
ADAMTSL4-AS1	574406	1	1q21.2	0.174	-0.119	0.518	0.138	0.173	0.151	0.065	0.367	0.131
MCL1	4170	1	1q21.2	0.174	-0.119	0.518	0.138	0.173	0.151	0.065	0.367	0.131
ENSA	2029	1	1q21.3	0.174	-0.119	0.518	0.138	0.173	0.151	0.065	0.367	0.131
GOLPH3L	55204	1	1q21.3	0.174	-0.119	0.518	0.138	0.173	0.151	0.065	0.367	0.131
HORMAD1	84072	1	1q21.3	0.174	-0.119	0.518	0.138	0.173	0.151	0.427	0.367	0.131
CTSS	1520	1	1q21.3	0.174	-0.119	0.518	0.138	0.173	0.151	0.427	0.367	0.131
CTSK	1513	1	1q21.3	0.174	-0.119	0.518	0.138	0.173	0.151	0.427	0.367	0.131
ARNT	405	1	1q21.3	0.174	-0.119	0.518	0.138	0.173	0.151	0.427	0.367	0.131
SETDB1	9869	1	1q21.3	0.174	0.1	0.518	0.138	0.173	0.151	0.427	0.367	0.131
CERS2	29956	1	1q21.3	0.174	0.1	0.518	0.138	0.173	0.151	0.427	0.367	0.131
ANXA9	8416	1	1q21.3	0.174	0.1	0.518	0.138	0.173	0.151	0.427	0.367	0.131
FAM63A	55793	1	1q21.3	0.174	0.1	0.518	0.138	0.173	0.151	0.427	0.367	0.131
PRUNE1	58497	1	1q21.3	0.174	0.1	0.518	0.138	0.173	0.151	0.427	0.367	0.131
BNIPL	149428	1	1q21.3	0.174	0.1	0.518	0.138	0.173	0.151	-0.328	0.367	0.131
C1orf56	54964	1	1q21.3	0.174	0.1	0.518	0.138	0.173	0.151	-0.328	0.367	0.131
CDC42SE1	56882	1	1q21.3	0.174	0.1	0.518	0.138	0.173	0.151	-0.328	0.367	0.131
MLLT11	10962	1	1q21.3	0.174	0.1	0.518	0.138	0.173	-1.141	-0.328	0.367	0.131
GABPB2	126626	1	1q21.3	0.174	0.1	0.518	0.138	0.173	-1.141	-0.328	0.367	0.131
SEMA6C	10500	1	1q21.3	0.174	0.1	0.518	0.138	0.173	-1.141	-0.328	0.367	0.131
TNFAIP8L2-SCNM1	100534012	1	1q21.3	0.174	0.1	0.518	0.138	0.173	-1.141	-0.328	0.367	0.131
TNFAIP8L2	79626	1	1q21.3	0.174	0.1	0.518	0.138	0.173	-1.141	-0.328	0.367	0.131
LYSMD1	388695	1	1q21.3	0.174	0.1	0.518	-0.103	0.173	-1.141	-0.328	0.367	0.131
SCNM1	79005	1	1q21.3	0.174	0.1	0.518	-0.103	0.173	-0.005	0.139	0.367	0.131
TMOD4	29765	1	1q21.3	0.174	0.1	0.518	-0.103	0.173	-0.005	0.139	0.367	0.131
VPS72	6944	1	1q21.3	0.174	0.1	0.518	-0.103	0.173	-0.005	0.139	0.367	0.131
PIP5K1A	8394	1	1q21.3	0.174	0.1	0.518	-0.103	0.173	-0.005	0.139	0.367	0.131
PSMD4	5710	1	1q21.3	0.174	0.1	0.518	-0.103	0.173	-0.005	0.139	0.367	0.215
LOC100507670	100507670	1	1q21.3	0.174	0.1	0.518	-0.103	0.173	-0.005	0.139	0.367	0.215
ZNF687	57592	1	1q21.3	0.174	0.1	0.518	-0.103	0.173	-0.005	0.139	0.367	0.215
PI4KB	5298	1	1q21.3	0.174	0.1	0.518	-0.103	0.173	-0.005	0.139	0.367	0.215
RFX5	5993	1	1q21.3	0.174	0.1	0.518	-0.103	0.173	-0.005	0.139	0.367	0.215
GBAT2	101927886	1	1q21.3	0.174	0.1	0.518	-0.103	0.173	-0.005	0.139	0.367	0.215
SELENBP1	8991	1	1q21.3	0.174	0.1	0.518	-0.103	0.173	-0.005	0.139	0.367	0.215
POGZ	23126	1	1q21.3	0.174	0.1	0.518	-0.103	0.173	-0.005	0.139	0.367	0.215
PSMB4	5692	1	1q21.3	0.174	0.1	0.518	-0.103	0.173	-0.005	0.139	0.367	0.215
CGN	57530	1	1q21.3	0.174	0.1	0.518	-0.103	0.173	-0.005	0.139	0.367	0.215
TUFT1	7286	1	1q21.3	0.174	0.1	0.518	-0.103	0.173	-0.005	0.139	0.367	0.215
MIR554	693139	1	1q21.3	0.174	0.1	0.518	-0.103	0.173	-0.005	0.139	0.367	0.215
SNX27	81609	1	1q21.3	0.174	0.1	0.518	-0.103	0.173	-0.005	0.139	0.367	0.215
CELF3	11189	1	1q21.3	-0.141	0.1	0.518	-0.103	0.173	-0.005	0.139	0.367	0.215
RIIAD1	284485	1	1q21.3	-0.141	0.1	0.518	-0.103	0.173	-0.005	0.139	0.6	0.215
MRPL9	65005	1	1q21.3	-0.141	0.1	0.518	-0.103	0.173	-0.005	0.139	0.6	0.215
OAZ3	51686	1	1q21.3	-0.141	0.1	0.518	-0.103	0.173	-0.005	0.139	0.6	0.215
TDRKH	11022	1	1q21.3	-0.141	0.1	0.518	-0.103	0.173	-0.005	0.139	0.6	0.215
LINGO4	339398	1	1q21.3	-0.141	0.1	0.518	-0.103	0.173	-0.005	0.139	0.6	0.215
RORC	6097	1	1q21.3	-0.141	0.1	0.518	-0.103	0.173	-0.005	0.139	0.6	0.215
C2CD4D	100191040	1	1q21.3	-0.141	0.1	0.518	-0.103	0.173	-0.005	0.139	-0.328	0.215
LOC100132111	100132111	1	1q21.3	-0.141	0.1	0.518	-0.103	0.173	-0.005	0.139	-0.328	0.215
THEM5	284486	1	1q21.3	-0.141	0.1	0.518	-0.103	0.173	-0.005	0.139	-0.328	0.215
THEM4	117145	1	1q21.3	-0.141	0.1	0.518	-0.103	0.173	-0.005	0.139	-0.328	0.215
S100A10	6281	1	1q21.3	-0.141	0.1	0.518	-0.103	0.173	-0.005	0.139	-0.328	0.215
NBPF18P	441908	1	1q21.3	-0.141	0.1	0.518	-0.103	0.173	-0.005	0.139	-0.328	0.215
S100A11	6282	1	1q21.3	-0.141	0.1	0.518	-0.103	0.173	-0.005	0.139	-0.328	0.215
LOC100131107	100131107	1	1q21.3	-0.141	0.1	0.518	-0.103	0.173	-0.005	0.139	-0.328	0.215
TCHHL1	126637	1	1q21.3	-0.802	-0.904	-1.007	-1.037	-0.895	-0.005	-1.049	-1.168	-1.014
TCHH	7062	1	1q21.3	-0.802	-0.904	-1.007	-1.037	-0.895	-1.231	-1.049	-1.168	-1.014
RPTN	126638	1	1q21.3	-0.802	-0.904	-1.007	-1.037	-0.895	-1.231	-1.049	-1.168	-1.014
HRNR	388697	1	1q21.3	-0.802	-0.904	-1.007	-1.037	-0.895	-1.231	-1.049	-1.168	-1.014
FLG	2312	1	1q21.3	-0.802	-0.904	-0.549	-1.037	-0.895	-1.231	-1.049	-1.168	-1.014
FLG-AS1	339400	1	1q21.3	-0.802	-0.904	-0.549	-1.037	-0.895	-1.231	-1.049	-1.168	-1.014
FLG2	388698	1	1q21.3	-0.802	-0.904	-0.549	-1.037	-0.895	-1.231	-1.049	-1.168	-1.014
CRNN	49860	1	1q21.3	-1.293	-0.904	-1.193	-1.293	-0.895	-0.591	-1.049	-1.168	-1.293
LCE5A	254910	1	1q21.3	-1.293	-0.904	-1.193	-1.293	-0.895	-0.591	-1.049	-1.168	-1.293
CRCT1	54544	1	1q21.3	-1.293	-0.904	-1.193	-1.293	-0.895	-0.591	-1.049	-1.168	-1.293
LCE3E	353145	1	1q21.3	-1.293	-0.904	-1.193	-1.293	-0.895	-0.591	-1.049	-1.168	-1.293
LCE3D	84648	1	1q21.3	-1.293	-0.904	-1.193	-1.293	-0.895	-0.591	-1.049	-1.168	-1.293
LCE3C	353144	1	1q21.3	-1.293	-0.904	-1.193	-1.293	-0.895	-0.591	-1.049	-1.168	-1.293
LCE3B	353143	1	1q21.3	-1.293	-0.904	-1.193	-1.293	-0.895	-0.591	-1.049	-1.168	-1.293
LCE3A	353142	1	1q21.3	-1.293	-0.904	-1.193	-1.293	-0.895	-0.591	-1.049	-1.168	-1.293
LCE2D	353141	1	1q21.3	-1.293	-0.904	-1.193	-1.293	-0.895	-0.591	-1.049	-1.168	-1.293
LCE2C	353140	1	1q21.3	-1.293	-0.904	-1.193	-1.293	-0.895	-0.591	-1.049	-1.168	-1.293
LCE2B	26239	1	1q21.3	-1.293	-0.904	-1.193	-1.293	-0.895	-0.591	-1.049	-1.168	-1.293
LCE2A	353139	1	1q21.3	-1.293	-0.904	-1.193	-1.293	-0.895	-0.591	-1.049	-1.168	-1.293
LCE4A	199834	1	1q21.3	-1.293	-0.904	-1.193	-1.293	-0.895	-0.591	-1.049	-1.168	-1.293
C1orf68	100129271	1	1q21.3	-0.441	-0.904	-1.193	-0.949	-0.895	-0.591	-1.049	-1.168	-1.293
KPRP	448834	1	1q21.3	-0.441	-0.904	-1.193	-0.949	-0.895	-0.591	-1.049	-1.168	-1.293
LCE1F	353137	1	1q21.3	-0.441	-0.904	-1.193	-0.949	-0.895	-0.591	-1.049	-1.168	-1.293
LCE1E	353135	1	1q21.3	-0.441	-0.904	-1.193	-0.949	-0.895	-0.591	-1.049	-1.168	-1.293
LCE1C	353133	1	1q21.3	-0.441	-0.904	-1.193	-0.949	-0.895	-0.591	-1.049	-1.168	-1.293
LCE1D	353134	1	1q21.3	-0.441	-0.904	-1.193	-0.949	-0.895	-0.591	-1.049	-1.168	-1.293
LCE1B	353132	1	1q21.3	-0.441	-0.904	-1.193	-0.949	-0.895	-0.591	-1.049	-1.168	-1.293
LCE1A	353131	1	1q21.3	-0.441	-0.904	-1.193	-0.949	-0.895	-0.591	-1.049	-1.168	-1.293
LCE6A	448835	1	1q21.3	-0.441	-0.904	-1.193	-0.949	-0.895	-0.591	-1.049	-1.168	-1.293
SMCP	4184	1	1q21.3	-0.441	-0.904	-1.193	-0.949	-0.895	-0.591	-1.049	-1.168	-1.293
IVL	3713	1	1q21.3	-0.441	-0.904	-0.634	-0.949	-0.895	-0.591	-1.049	-1.168	-1.293
SPRR4	163778	1	1q21.3	-0.441	-0.904	-0.634	-0.949	-0.895	-0.591	-1.049	-1.168	-1.293
SPRR1A	6698	1	1q21.3	-0.441	-0.904	-0.634	-0.949	-0.895	-0.591	-1.049	-1.168	-1.293
SPRR3	6707	1	1q21.3	-0.441	-0.904	-0.634	-0.949	-0.895	-0.591	-1.049	-1.168	-1.293
SPRR1B	6699	1	1q21.3	-0.441	-0.904	-0.634	-0.949	-0.895	-0.591	-1.049	-1.168	-1.293
SPRR2D	6703	1	1q21.3	-0.441	-0.904	-0.634	-0.949	-0.895	-0.591	-1.049	-1.168	-1.293
SPRR2A	6700	1	1q21.3	-0.441	-0.904	-0.634	-0.949	-0.895	-0.591	-1.049	-1.168	-1.293
SPRR2B	6701	1	1q21.3	-0.441	-0.904	-0.634	-0.949	-0.895	-0.591	-1.049	-1.168	-1.293
SPRR2E	6704	1	1q21.3	-0.441	-0.904	-0.634	-0.949	-0.895	-0.591	-1.049	-1.168	-1.293
SPRR2F	6705	1	1q21.3	-0.441	-0.904	-0.634	-0.949	-0.895	-0.591	-1.049	-1.168	-1.293
SPRR2C	6702	1	1q21.3	-0.441	-0.904	-0.634	-0.949	-0.895	-0.591	-1.049	-1.168	-1.293
SPRR2G	6706	1	1q21.3	-0.441	-0.904	-0.634	-0.949	-0.895	-0.591	-1.049	-1.168	-1.293
LOC101928009	101928009	1	1q21.3	-0.441	-0.904	-0.634	-0.949	-0.895	-0.591	-1.049	-1.168	0.194
LELP1	149018	1	1q21.3	-0.441	-0.904	-0.634	-0.949	-0.895	-0.591	-1.049	-1.168	0.194
PRR9	574414	1	1q21.3	-0.441	-0.904	-0.634	-0.949	-0.895	-0.591	-1.049	-1.168	0.194
LOR	4014	1	1q21.3	-0.441	-0.904	-0.634	-0.949	-0.895	-0.591	-1.049	-1.168	0.194
PGLYRP3	114771	1	1q21.3	-0.441	-0.904	-0.634	-0.949	-0.895	-0.591	-1.049	-1.168	0.194
PGLYRP4	57115	1	1q21.3	-0.441	0.184	0.535	-0.066	0.184	-0.591	0.095	-0.086	0.194
S100A9	6280	1	1q21.3	-0.441	0.184	0.535	-0.066	0.184	-0.591	0.095	-0.086	0.194
S100A12	6283	1	1q21.3	-0.441	0.184	0.535	-0.066	0.184	-0.591	0.095	-0.086	0.194
S100A8	6279	1	1q21.3	-0.441	0.184	0.535	-0.066	0.184	-0.591	0.095	-0.086	0.194
S100A7A	338324	1	1q21.3	-0.441	0.184	0.535	-0.066	0.184	-0.591	0.095	-0.086	0.194
S100A7L2	645922	1	1q21.3	-0.441	0.184	0.535	-0.066	0.184	-0.591	0.095	-0.086	0.194
S100A7	6278	1	1q21.3	-0.441	0.184	0.535	-0.066	0.184	-0.591	0.095	-0.086	0.194
S100A5	6276	1	1q21.3	-0.441	0.184	0.535	-0.066	0.184	-0.591	0.095	0.421	0.194
S100A6	6277	1	1q21.3	-0.441	0.184	0.535	-0.066	0.184	-0.591	0.095	-0.086	0.194
LOC101928034	101928034	1	1q21.3	-0.441	0.184	0.535	-0.066	0.184	-0.591	0.095	0.421	0.194
S100A3	6274	1	1q21.3	-0.441	0.184	0.535	-0.066	0.184	-0.591	0.095	0.421	0.194
S100A4	6275	1	1q21.3	-0.441	0.184	0.535	-0.066	0.184	-0.591	0.095	0.421	0.194
S100A2	6273	1	1q21.3	-0.441	0.184	0.535	-0.066	0.184	-0.591	0.095	0.421	0.194
S100A16	140576	1	1q21.3	-0.441	0.184	0.535	-0.066	0.184	-0.591	0.095	0.421	0.194
S100A14	57402	1	1q21.3	-0.441	0.184	0.535	-0.066	0.184	-0.591	0.095	0.421	0.194
S100A13	6284	1	1q21.3	-0.441	0.184	0.535	-0.066	0.184	-0.591	0.095	0.421	0.194
CHTOP	26097	1	1q21.3	-0.441	0.184	0.535	-0.066	0.184	0.261	0.095	0.421	0.194
S100A1	6271	1	1q21.3	-0.441	0.184	0.535	-0.066	0.184	0.261	0.095	0.421	0.194
SNAPIN	23557	1	1q21.3	0.122	0.184	0.535	0.088	0.184	0.261	0.095	0.421	0.194
ILF2	3608	1	1q21.3	0.122	0.184	0.535	0.088	0.184	0.261	0.095	0.421	0.194
NPR1	4881	1	1q21.3	0.122	0.184	0.535	0.088	0.184	0.261	0.095	0.421	0.194
MIR8083	102466879	1	1q21.3	0.122	0.184	0.535	0.088	0.184	0.261	0.095	0.421	0.194
INTS3	65123	1	1q21.3	0.122	0.184	0.535	0.088	0.184	0.261	0.095	0.421	0.194
SLC27A3	11000	1	1q21.3	0.122	0.184	0.481	0.088	0.184	0.261	0.095	0.421	0.194
LOC343052	343052	1	1q21.3	0.122	0.184	0.481	0.088	0.184	0.261	0.095	0.421	0.194
GATAD2B	57459	1	1q21.3	0.122	0.184	0.481	0.088	0.184	0.261	0.095	0.421	0.194
DENND4B	9909	1	1q21.3	0.122	0.184	0.481	0.088	0.184	0.261	0.095	0.421	0.194
CRTC2	200186	1	1q21.3	0.122	0.184	0.481	0.088	0.184	0.261	0.095	0.421	0.194
SLC39A1	27173	1	1q21.3	0.122	0.075	0.481	0.088	0.184	0.071	0.095	0.421	0.194
CREB3L4	148327	1	1q21.3	0.122	0.075	0.481	0.088	0.184	0.071	0.095	0.421	0.194
MIR6737	102465441	1	1q21.3	0.122	0.075	0.481	0.088	0.184	0.071	0.095	0.421	0.194
JTB	10899	1	1q21.3	0.122	0.075	0.481	0.088	0.184	0.071	0.095	0.421	0.194
RAB13	5872	1	1q21.3	0.122	0.075	0.481	0.088	0.184	0.071	0.095	0.421	0.194
RPS27	6232	1	1q21.3	0.122	0.075	0.481	0.088	0.184	0.071	0.095	0.421	0.194
NUP210L	91181	1	1q21.3	0.122	0.075	0.481	0.088	0.184	0.071	0.095	0.421	0.194
MIR5698	100847024	1	1q21.3	0.122	0.075	0.481	0.088	0.184	0.071	0.095	0.421	0.194
TPM3	7170	1	1q21.3	0.122	0.075	0.481	0.088	0.184	0.071	0.095	0.421	0.194
C1orf189	388701	1	1q21.3	0.122	0.075	0.481	0.088	0.184	0.071	0.095	0.421	0.194
MIR190B	100126346	1	1q21.3	0.122	0.075	0.481	0.088	0.184	0.071	0.095	0.421	0.194
C1orf43	25912	1	1q21.3	0.122	0.075	0.481	0.088	0.184	0.071	0.095	0.421	0.194
UBAP2L	9898	1	1q21.3	0.122	0.075	0.481	0.088	0.184	0.071	0.095	0.421	0.194
HAX1	10456	1	1q21.3	0.122	0.075	0.481	0.088	0.184	0.071	0.095	0.421	0.194
AQP10	89872	1	1q21.3	0.122	0.075	0.481	0.088	0.184	0.071	0.095	0.421	0.194
ATP8B2	57198	1	1q21.3	0.122	0.075	0.481	0.088	0.184	0.071	0.095	0.421	0.194
IL6R	3570	1	1q21.3	0.122	0.075	0.481	0.088	0.184	0.071	0.095	0.421	0.194
SHE	126669	1	1q21.3	0.122	0.075	0.481	0.088	0.184	0.071	0.095	0.421	0.194
TDRD10	126668	1	1q21.3	0.122	0.075	0.481	0.088	0.184	0.071	0.095	0.421	0.194
UBE2Q1-AS1	100874097	1	1q21.3	0.122	0.075	0.481	0.088	0.184	0.071	0.095	0.421	0.194
UBE2Q1	55585	1	1q21.3	0.122	0.075	0.481	0.088	0.184	0.071	0.095	0.421	0.194
CHRNB2	1141	1	1q21.3	0.122	0.075	0.481	0.088	0.184	0.071	0.095	0.421	0.194
ADAR	103	1	1q21.3	0.122	0.075	0.481	0.088	0.184	0.071	0.095	0.421	0.194
KCNN3	3782	1	1q21.3	0.122	0.075	0.481	0.088	0.184	0.071	0.095	0.421	0.194
PMVK	10654	1	1q21.3	0.122	0.075	0.481	0.088	0.184	0.071	0.095	0.421	0.194
PBXIP1	57326	1	1q21.3	0.122	0.075	0.481	0.088	0.184	0.071	0.095	0.421	0.194
LOC101928120	101928120	1	1q21.3	0.122	0.075	0.481	0.088	0.184	0.071	0.095	0.421	0.194
PYGO2	90780	1	1q21.3	0.122	0.075	0.481	0.088	0.184	0.071	0.095	0.421	0.194
SHC1	6464	1	1q21.3	0.122	0.075	0.481	0.088	0.184	0.071	0.095	0.421	0.194
CKS1B	1163	1	1q21.3	0.122	0.075	0.481	0.088	0.184	0.071	0.095	0.421	0.194
FLAD1	80308	1	1q21.3	0.122	0.075	0.481	0.088	0.184	0.071	0.095	0.421	0.194
MIR4258	100423020	1	1q21.3	0.122	0.075	0.481	0.088	0.184	0.071	0.095	0.421	0.194
LENEP	55891	1	1q21.3	0.122	0.075	0.481	0.088	0.184	0.071	0.095	0.421	0.194
ZBTB7B	51043	1	1q21.3	0.122	0.075	0.481	0.088	0.184	0.071	0.729	0.421	0.194
DCST2	127579	1	1q21.3	0.122	0.075	0.481	0.088	0.184	0.071	0.729	0.421	0.194
DCST1	149095	1	1q21.3	0.122	0.075	0.481	0.088	0.184	0.071	0.729	0.421	0.194
ADAM15	8751	1	1q21.3	0.122	0.075	0.481	0.088	0.184	0.071	0.729	0.421	0.194
LOC100505666	100505666	1	1q21.3	0.122	0.075	0.481	0.088	0.184	0.071	0.729	0.421	0.194
EFNA4	1945	1	1q21.3	0.122	0.075	0.481	0.088	0.184	0.071	0.729	0.421	0.194
EFNA3	1944	1	1q21.3	0.122	0.075	0.481	0.088	0.184	0.071	0.729	0.421	0.194
EFNA1	1942	1	1q22	0.122	0.075	0.481	0.088	0.184	0.071	0.729	0.421	0.194
DPM3	54344	1	1q22	0.122	0.075	0.481	0.088	0.184	0.071	0.729	0.421	0.194
SLC50A1	55974	1	1q22	0.122	0.075	0.481	0.088	0.184	0.071	0.729	0.421	0.194
KRTCAP2	200185	1	1q22	0.122	0.075	0.481	0.088	0.184	0.071	0.729	0.421	0.194
TRIM46	80128	1	1q22	0.122	0.075	0.481	0.088	0.184	0.071	0.729	0.421	0.194
MUC1	4582	1	1q22	0.122	0.075	0.481	0.088	0.184	0.071	-0.043	0.421	0.194
MIR92B	693235	1	1q22	0.122	0.075	0.481	0.088	0.184	0.071	-0.043	0.421	0.194
THBS3	7059	1	1q22	0.122	0.075	0.481	0.088	0.184	0.071	-0.043	0.421	0.194
GBAP1	2630	1	1q22	0.122	0.075	0.481	0.088	0.184	0.071	-0.043	0.421	0.194
MTX1	4580	1	1q22	0.122	0.075	0.481	0.088	0.184	0.071	-0.043	0.421	0.194
GBA	2629	1	1q22	0.122	0.075	0.481	0.088	0.184	0.071	-0.043	0.421	0.194
FAM189B	10712	1	1q22	0.122	0.075	0.481	0.088	0.184	0.071	-0.043	0.421	0.194
SCAMP3	10067	1	1q22	0.122	0.075	0.481	0.088	0.184	0.071	-0.043	0.421	0.194
CLK2	1196	1	1q22	0.122	0.075	0.481	0.088	0.184	0.071	-0.043	0.421	0.194
HCN3	57657	1	1q22	0.122	0.075	0.481	0.088	0.184	-0.522	-0.043	0.421	0.194
PKLR	5313	1	1q22	0.122	0.075	0.481	0.088	0.184	-0.522	-0.043	0.421	0.194
FDPS	2224	1	1q22	0.122	0.075	0.481	0.088	0.184	-0.522	-0.043	0.421	0.194
RUSC1-AS1	284618	1	1q22	0.122	0.075	0.481	0.088	0.184	-0.522	-0.043	0.421	0.194
RUSC1	23623	1	1q22	0.122	0.075	0.481	0.088	0.184	-0.522	-0.043	0.421	0.194
ASH1L	55870	1	1q22	0.122	0.075	0.481	0.088	0.184	-0.522	-0.043	0.421	0.194
MIR555	693140	1	1q22	0.122	0.075	0.481	0.088	0.184	-0.522	-0.043	0.421	0.194
POU5F1P4	645682	1	1q22	0.122	0.075	0.481	0.088	0.184	-0.522	-0.043	0.421	0.194
ASH1L-AS1	645676	1	1q22	0.122	0.075	0.481	0.088	0.184	-0.522	-0.043	0.421	0.194
MSTO1	55154	1	1q22	0.122	0.075	0.481	0.088	0.184	-0.522	-0.043	0.421	0.194
MSTO2P	100129405	1	1q22	0.122	0.113	0.481	0.088	0.184	-0.522	-0.043	0.421	0.194
YY1AP1	55249	1	1q22	0.122	0.113	0.481	0.088	0.184	-0.522	-0.043	-0.05	0.194
SCARNA26A	106633810	1	1q22	0.122	0.075	0.481	0.088	0.184	-0.522	-0.043	-0.05	0.194
DAP3	7818	1	1q22	0.122	0.113	0.481	0.088	0.184	-0.522	-0.043	-0.05	0.194
GON4L	54856	1	1q22	0.122	0.113	0.481	0.088	0.184	-0.522	-0.043	-0.05	0.194
SCARNA26B	106633816	1	1q22	0.122	0.113	0.481	0.088	0.184	-0.522	-0.043	-0.05	0.194
SYT11	23208	1	1q22	0.122	0.113	0.481	0.088	0.184	-0.522	-0.043	-0.05	0.194
RIT1	6016	1	1q22	0.122	0.113	0.481	0.088	0.184	-0.522	-0.043	-0.05	0.194
KIAA0907	22889	1	1q22	0.122	0.113	0.481	0.088	0.184	-0.522	-0.043	0.444	0.194
SCARNA4	677771	1	1q22	0.122	0.113	0.481	0.088	0.184	-0.522	-0.043	0.444	0.194
SNORA80E	677823	1	1q22	0.122	0.113	0.481	0.088	0.184	-0.522	-0.043	0.444	0.194
RXFP4	339403	1	1q22	0.122	0.113	0.481	0.088	0.184	-0.522	-0.043	0.444	0.194
ARHGEF2	9181	1	1q22	0.122	0.113	0.481	0.088	0.184	-0.522	-0.043	0.444	0.194
MIR6738	102465442	1	1q22	0.122	0.113	0.481	0.088	0.184	-0.522	-0.043	0.444	0.194
SSR2	6746	1	1q22	0.122	0.113	0.481	0.088	0.184	-0.522	-0.043	0.444	0.194
UBQLN4	56893	1	1q22	0.122	0.113	0.481	0.088	0.184	-0.522	-0.043	0.444	0.194
LAMTOR2	28956	1	1q22	0.122	0.113	0.481	0.088	0.184	-0.522	-0.043	0.444	0.194
RAB25	57111	1	1q22	0.122	0.113	0.481	0.088	0.184	-0.522	-0.043	0.444	0.194
MEX3A	92312	1	1q22	0.122	0.113	0.481	0.088	0.184	-0.522	-0.043	0.444	0.194
LMNA	4000	1	1q22	0.122	0.113	0.481	0.088	0.184	-0.522	-0.043	0.444	0.194
SEMA4A	64218	1	1q22	0.122	0.113	0.481	0.088	0.184	-0.522	-0.043	0.444	0.194
SLC25A44	9673	1	1q22	0.122	0.113	0.481	0.088	0.184	-0.522	-0.043	0.444	0.194
PMF1-BGLAP	100527963	1	1q22	0.122	0.113	0.481	0.088	0.184	-0.522	-0.043	0.444	0.194
PMF1	11243	1	1q22	0.122	0.113	0.481	0.088	0.184	-0.522	-0.043	0.444	0.194
BGLAP	632	1	1q22	0.122	0.113	0.481	0.088	0.184	-0.522	-0.043	0.444	0.194
PAQR6	79957	1	1q22	0.122	0.113	0.481	0.088	0.184	-0.522	-0.043	0.444	0.194
SMG5	23381	1	1q22	0.122	0.113	0.481	0.088	0.184	-0.522	-0.043	0.444	0.194
TMEM79	84283	1	1q22	0.122	0.113	0.481	0.088	0.184	-0.522	-0.043	0.444	0.194
GLMP	112770	1	1q22	0.122	0.113	0.481	0.088	0.184	-0.522	-0.043	0.444	0.194
VHLL	391104	1	1q22	0.122	0.113	0.481	0.088	0.184	-0.522	-0.043	0.444	0.194
CCT3	7203	1	1q22	0.122	0.113	0.481	0.088	0.184	-0.522	-0.043	0.444	0.194
TSACC	128229	1	1q22	0.122	0.113	0.481	0.088	0.184	-0.522	-0.043	0.444	0.194
RHBG	57127	1	1q22	0.122	0.113	0.481	0.088	0.184	-0.522	-0.043	0.444	0.194
C1orf61	10485	1	1q22	0.122	0.113	0.481	0.088	0.184	-0.522	-0.043	0.444	0.194
MIR9-1	407046	1	1q22	0.122	0.113	0.481	0.088	0.184	-0.522	-0.043	0.444	0.194
MEF2D	4209	1	1q22	0.122	0.113	0.481	0.088	0.184	-0.522	-0.043	0.444	0.194
IQGAP3	128239	1	1q22	0.122	0.113	0.727	0.088	1.954	1.89	-0.043	0.444	0.194
TTC24	164118	1	1q22	-0.457	-0.765	0.727	0.088	1.954	1.89	-0.043	-0.842	0.194
NAXE	128240	1	1q22	-0.457	-0.765	0.727	-1.148	-1.105	-0.223	-0.043	-0.842	0.194
GPATCH4	54865	1	1q22	-0.457	-0.765	0.727	-1.148	-1.105	-0.223	-0.043	-0.842	0.194
LOC101928177	101928177	1	1q23.1	-0.457	-0.765	0.727	-1.148	-1.105	-0.223	-0.043	-0.842	0.194
HAPLN2	60484	1	1q23.1	-0.457	-0.765	0.727	-1.148	-1.105	-0.223	-0.043	-0.842	0.194
BCAN	63827	1	1q23.1	-0.457	-0.765	0.727	-1.148	-1.105	-0.565	-0.944	-0.842	-0.76
NES	10763	1	1q23.1	-0.457	-0.054	-0.128	-0.351	-0.069	-0.565	-0.944	0.091	-0.76
CRABP2	1382	1	1q23.1	-0.457	-0.054	-0.128	-0.351	-0.069	-0.565	-0.944	0.091	-0.76
ISG20L2	81875	1	1q23.1	-0.457	-0.054	-0.128	-0.351	-0.069	-0.565	-0.944	0.091	-0.76
RRNAD1	51093	1	1q23.1	-0.579	-0.054	-0.128	-0.351	-0.069	-0.565	-0.542	0.091	-0.76
HDGF	3068	1	1q23.1	-0.579	-0.054	-0.128	-0.351	-0.069	-0.565	-0.542	0.091	-0.76
MRPL24	79590	1	1q23.1	-0.579	-0.054	-0.128	-0.351	-0.069	-0.565	-0.542	0.091	-0.76
PRCC	5546	1	1q23.1	-0.579	-0.054	-0.128	-0.351	-0.069	-0.565	-0.542	0.091	-0.76
SH2D2A	9047	1	1q23.1	-0.579	-0.054	-0.128	-0.351	-0.069	-0.565	-0.542	0.091	-0.76
NTRK1	4914	1	1q23.1	-0.579	-0.054	-0.128	-0.351	-0.069	-0.565	-0.542	0.091	-0.76
INSRR	3645	1	1q23.1	-0.579	-0.054	-0.128	-0.351	-0.069	-0.565	-0.542	0.091	-0.76
PEAR1	375033	1	1q23.1	-0.579	-0.054	-0.128	-0.351	-0.069	-0.565	-0.542	-0.338	-0.76
LRRC71	149499	1	1q23.1	-0.579	-0.054	0.403	-0.351	-0.069	-0.565	-0.542	-0.338	-0.76
ARHGEF11	9826	1	1q23.1	0	-0.054	0.403	-0.173	-0.069	-0.565	-0.032	-0.338	0.091
MIR765	768220	1	1q23.1	0	-0.054	0.403	-0.173	-0.069	-0.04	-0.032	-0.338	0.091
ETV3L	440695	1	1q23.1	0	-0.054	0.403	-0.173	-0.044	-0.04	-0.032	-0.338	0.091
CYCSP52	360155	1	1q23.1	0	-0.054	0.403	-0.173	-0.044	-0.04	-0.032	-0.024	0.091
ETV3	2117	1	1q23.1	0	-0.054	0.403	-0.173	-0.044	-0.04	-0.032	-0.024	0.091
FCRL5	83416	1	1q23.1	0	-0.054	0.403	-0.173	-0.044	-0.04	-0.032	-0.024	0.091
FCRL4	83417	1	1q23.1	0	-0.054	0.403	-0.173	-0.044	-0.04	-0.032	-0.024	0.091
FCRL3	115352	1	1q23.1	0	-0.054	0.403	-0.173	-0.044	-0.04	-0.032	-0.024	0.091
FCRL2	79368	1	1q23.1	0	-0.054	0.403	-0.173	-0.044	-0.04	-0.032	-0.024	0.091
FCRL1	115350	1	1q23.1	0	-0.054	0.403	-0.173	-0.044	-0.04	-0.032	-0.024	0.091
CD5L	922	1	1q23.1	0	-0.054	0.403	-0.173	-0.044	-0.04	-0.032	-0.024	0.091
LOC105371458	105371458	1	1q23.1	0	-0.054	0.403	-0.173	-0.044	-0.04	-0.032	-0.024	0.091
KIRREL	55243	1	1q23.1	0	-0.054	0.403	-0.173	-0.044	-0.04	-0.032	-0.024	0.091
LOC646268	646268	1	1q23.1	0	-0.054	0.403	-0.173	-0.044	-0.04	-0.032	-0.024	0.091
CD1D	912	1	1q23.1	0	-0.054	0.403	-0.173	-0.044	-0.04	-0.032	-0.024	0.091
CD1A	909	1	1q23.1	0	-0.054	0.403	-0.173	-0.044	-0.04	-0.032	-0.024	0.091
CD1C	911	1	1q23.1	0	-0.054	0.403	-0.173	-0.044	-0.04	-0.032	-0.024	0.091
CD1B	910	1	1q23.1	0	-0.054	0.403	-0.173	-0.044	-0.04	-0.032	-0.024	0.091
CD1E	913	1	1q23.1	0	-0.054	0.403	-0.173	-0.044	-0.04	-0.032	-0.024	0.091
OR10T2	128360	1	1q23.1	0	-0.054	0.403	-0.173	-0.044	-0.04	-0.032	-0.024	0.091
OR10K2	391107	1	1q23.1	0	-0.054	0.403	-0.173	-0.044	-0.04	-0.032	-0.024	0.091
OR10K1	391109	1	1q23.1	0	-0.054	0.403	-0.173	-0.044	-0.04	-0.032	-0.024	0.091
OR10R2	343406	1	1q23.1	0	-0.054	0.403	-0.173	-0.044	-0.04	-0.032	-0.024	0.091
OR6Y1	391112	1	1q23.1	0	-0.054	0.403	-0.173	-0.044	-0.04	-0.032	-0.024	0.091
OR6P1	128366	1	1q23.1	0	-0.054	0.403	-0.173	-0.044	-0.04	-0.032	-0.024	0.091
OR10X1	128367	1	1q23.1	0	-0.054	0.403	-0.173	-0.044	-0.04	-0.032	-0.024	0.091
OR10Z1	128368	1	1q23.1	0	-0.054	0.403	-0.173	-0.044	-0.04	-0.032	-0.024	0.091
SPTA1	6708	1	1q23.1	0	-0.054	0.403	-0.173	-0.044	-0.04	-0.032	-0.024	0.091
OR6K2	81448	1	1q23.1	0	-0.054	0.403	-0.173	-0.044	-0.04	-0.032	-0.024	0.091
OR6K3	391114	1	1q23.1	0	-0.054	0.403	-0.173	-0.044	-0.04	-0.032	-0.024	0.091
OR6K6	128371	1	1q23.1	0	-0.054	0.403	-0.173	-0.044	-0.04	-0.032	-0.024	0.091
OR6N1	128372	1	1q23.1	0	-0.054	0.403	-0.173	-0.044	-0.04	-0.032	-0.024	0.091
OR6N2	81442	1	1q23.1	0	-0.054	0.403	-0.173	-0.044	-0.04	-0.032	-0.024	0.091
MNDA	4332	1	1q23.1	0	-0.054	0.403	-0.173	-0.044	-0.04	-0.032	-0.024	0.091
PYHIN1	149628	1	1q23.1	0	-0.054	0.403	-0.173	-0.044	-0.04	-0.032	-0.024	0.091
POP3	107181291	1	1q23.1	0	-0.054	0.403	-0.173	-0.044	-0.04	-0.032	-0.024	0.091
IFI16	3428	1	1q23.1	0	-0.054	0.403	-0.173	-0.044	-0.04	-0.032	-0.024	0.091
AIM2	9447	1	1q23.1	0	-0.054	0.403	-0.173	-0.044	-0.04	-0.032	-0.024	0.091
CADM3	57863	1	1q23.2	0	-0.054	0.403	-0.173	-0.044	-0.04	-0.032	-0.024	0.091
CADM3-AS1	100131825	1	1q23.2	0	-0.054	0.403	-0.173	-0.044	-0.04	-0.032	-0.024	0.091
ACKR1	2532	1	1q23.2	0	-0.054	0.403	-0.173	-0.044	-0.04	-0.032	-0.024	0.091
FCER1A	2205	1	1q23.2	0	-0.054	0.403	-0.173	-0.044	-0.04	-0.032	-0.024	0.091
OR10J3	441911	1	1q23.2	0	-0.054	0.403	-0.173	-0.044	-0.04	-0.032	-0.024	0.091
OR10J1	26476	1	1q23.2	0	-0.054	0.403	-0.173	-0.044	-0.04	-0.032	-0.024	0.091
OR10J5	127385	1	1q23.2	0	-0.054	0.403	-0.173	-0.044	-0.04	-0.032	-0.024	0.091
APCS	325	1	1q23.2	0	-0.054	0.403	-0.173	-0.044	-0.04	-0.032	-0.024	0.091
CRP	1401	1	1q23.2	0	-0.054	0.403	-0.173	-0.044	-0.04	-0.032	-0.024	0.091
DUSP23	54935	1	1q23.2	0	-0.054	0.403	-0.173	-0.044	-0.04	-0.032	-0.024	0.091
FCRL6	343413	1	1q23.2	0	-0.054	0.403	-0.173	-0.044	-0.04	-0.032	-0.024	0.091
SLAMF8	56833	1	1q23.2	0	-0.054	0.403	-0.173	-0.044	-0.04	-0.032	-0.024	0.091
C1orf204	284677	1	1q23.2	0	-0.054	0.403	-0.173	-0.044	-0.04	-0.032	-0.024	0.091
VSIG8	391123	1	1q23.2	0	-0.054	0.403	-0.173	-0.044	-0.04	-0.032	-0.024	0.091
CFAP45	25790	1	1q23.2	0	-0.054	0.403	-0.173	-0.044	-0.04	-0.032	-0.024	0.091
MIR4259	100422852	1	1q23.2	0	-0.054	0.403	-0.173	-0.044	-0.04	-0.032	-0.024	0.091
TAGLN2	8407	1	1q23.2	0	0.187	0.403	0.778	1.079	-0.04	-0.032	-0.024	0.091
IGSF9	57549	1	1q23.2	0	0.187	0.403	0.778	1.079	-0.04	-0.032	-0.024	0.091
SLAMF9	89886	1	1q23.2	0	0.187	0.403	0.778	1.079	-0.04	-0.032	-0.024	0.091
LINC01133	100505633	1	1q23.2	0	0.187	0.403	0.778	1.079	-0.04	-0.032	-0.024	0.091
PIGM	93183	1	1q23.2	0	0.187	0.403	0.778	1.079	-0.04	-0.032	-0.024	0.091
KCNJ10	3766	1	1q23.2	0	0.187	0.403	0.778	1.079	-0.04	-0.032	-0.024	0.091
KCNJ9	3765	1	1q23.2	0	0.187	0.403	0.778	1.079	-0.04	-0.032	-0.024	0.091
IGSF8	93185	1	1q23.2	0	0.187	0.403	0.778	1.079	-0.04	-0.032	-0.024	0.091
ATP1A2	477	1	1q23.2	0	0.187	0.403	0.001	0.147	-0.04	-0.032	-0.024	0.091
ATP1A4	480	1	1q23.2	0	0.187	0.403	0.001	0.147	-0.04	-0.032	-0.024	0.091
CASQ1	844	1	1q23.2	0	0.187	0.403	0.001	0.147	-0.04	-0.032	-0.024	0.091
LOC729867	729867	1	1q23.2	0	0.187	0.403	0.001	0.147	-0.04	-0.032	-0.024	0.091
PEA15	8682	1	1q23.2	0	0.187	0.403	0.001	0.147	-0.04	-0.032	-0.024	0.091
DCAF8	50717	1	1q23.2	0	0.187	0.403	0.001	0.147	-0.04	-0.032	-0.024	0.091
PEX19	5824	1	1q23.2	0	0.187	0.403	0.001	0.147	-0.04	-0.032	0.544	0.091
COPA	1314	1	1q23.2	0	0.187	0.403	0.001	0.147	-0.04	-0.032	0.544	0.091
SUMO1P3	474338	1	1q23.2	0	0.187	0.403	0.001	0.147	-0.04	-0.032	0.544	0.091
NCSTN	23385	1	1q23.2	0	0.187	0.403	0.001	0.147	-0.04	-0.032	0.544	0.091
NHLH1	4807	1	1q23.2	0	0.187	0.403	0.001	0.147	-0.04	-0.032	0.544	0.559
VANGL2	57216	1	1q23.2	0	0.187	0.403	0.001	0.147	-0.04	-0.032	0.544	0.559
SLAMF6	114836	1	1q23.2	0	0.187	0.403	1.351	0.147	-0.04	-0.032	0.544	0.559
CD84	8832	1	1q23.3	0	0.187	0.403	1.351	0.147	-0.04	-0.032	0.544	0.559
SLAMF1	6504	1	1q23.3	0	0.187	0.403	1.351	0.147	-0.04	-0.032	0.544	0.559
CD48	962	1	1q23.3	0	0.187	0.403	1.351	0.147	-0.04	-0.032	0.544	0.559
SLAMF7	57823	1	1q23.3	0	0.187	0.403	-0.085	0.147	-0.04	-0.032	0.544	0.559
LY9	4063	1	1q23.3	0	0.187	0.403	-0.085	0.147	-0.04	-0.032	0.544	0.559
CD244	51744	1	1q23.3	0	0.187	0.403	-0.085	0.147	-0.04	-0.032	0.544	0.559
ITLN1	55600	1	1q23.3	0	0.187	0.403	-0.085	0.147	-0.04	-0.032	0.544	0.559
LOC101928372	101928372	1	1q23.3	0	0.187	0.403	-0.085	0.147	-0.04	-0.032	0.544	0.559
ITLN2	142683	1	1q23.3	0	0.187	0.403	-0.085	0.147	-0.04	-0.032	0.544	0.559
F11R	50848	1	1q23.3	0	0.187	0.403	-0.085	0.147	-0.04	-0.032	0.544	0.559
TSTD1	100131187	1	1q23.3	0	0.187	0.403	-0.085	0.147	-0.04	-0.032	0.544	0.559
USF1	7391	1	1q23.3	0	0.187	0.403	-0.085	0.147	-0.04	-0.032	0.544	0.559
ARHGAP30	257106	1	1q23.3	0	0.187	0.403	-0.085	0.147	-0.04	-0.032	0.544	0.559
NECTIN4	81607	1	1q23.3	0	0.187	0.403	-0.085	0.147	-0.04	-0.032	0.544	0.559
KLHDC9	126823	1	1q23.3	0	0.187	0.403	-0.085	0.147	-0.04	-0.032	0.544	0.559
PFDN2	5202	1	1q23.3	0	0.187	0.403	-0.085	0.147	-0.04	-0.032	0.544	0.559
DEDD	9191	1	1q23.3	0	0.187	0.403	0.44	0.147	-0.04	-0.032	0.544	0.559
NIT1	4817	1	1q23.3	0	0.187	0.403	0.44	0.147	-0.04	-0.032	0.544	0.559
UFC1	51506	1	1q23.3	0	0.187	0.403	0.44	0.147	-0.04	-0.032	0.544	0.072
USP21	27005	1	1q23.3	0	0.187	0.403	0.44	0.147	-0.04	-0.032	0.544	0.072
PPOX	5498	1	1q23.3	0	0.187	0.403	0.44	0.147	-0.04	-0.032	0.544	0.072
B4GALT3	8703	1	1q23.3	0	0.187	0.403	0.44	0.147	-0.04	-0.032	0.544	0.072
ADAMTS4	9507	1	1q23.3	0	0.187	0.403	0.44	0.147	-0.04	-0.032	0.544	0.072
NDUFS2	4720	1	1q23.3	0	0.187	0.403	0.44	0.147	-0.04	-0.032	0.544	0.072
FCER1G	2207	1	1q23.3	0	0.187	0.403	0.44	0.147	-0.04	-0.032	0.544	0.072
APOA2	336	1	1q23.3	0	0.187	0.403	0.44	0.147	-0.04	-0.032	0.544	0.072
MIR5187	100847090	1	1q23.3	0	0.187	0.403	0.44	0.147	-0.04	-0.032	0.544	0.072
NR1I3	9970	1	1q23.3	0	0.187	0.403	0.44	0.147	-0.04	-0.032	0.544	0.072
TOMM40L	84134	1	1q23.3	0	0.187	0.403	0.44	0.147	-0.04	-0.032	0.544	0.072
PCP4L1	654790	1	1q23.3	0	0.187	0.403	0.44	0.147	-0.04	-0.032	0.544	0.072
MPZ	4359	1	1q23.3	0	0.187	0.403	0.44	0.147	-0.04	-0.032	0.544	0.072
SDHC	6391	1	1q23.3	0	0.187	0.403	0.44	0.147	-0.04	-0.032	0.544	0.072
CFAP126	257177	1	1q23.3	0	0.187	0.403	0.44	0.147	-0.04	-0.032	0.544	0.072
FCGR2A	2212	1	1q23.3	0	0.187	0.403	0.44	0.147	-0.04	-0.032	0.544	0.072
HSPA6	3310	1	1q23.3	0	0.187	0.403	0.44	0.147	-0.04	-0.032	0.544	0.072
FCGR3A	2214	1	1q23.3	0	0.187	0.403	0.44	0.147	-0.04	-0.032	0.544	0.072
FCGR2C	9103	1	1q23.3	0	0.187	0.403	0.44	0.147	0.05	0.231	0.544	0.072
HSPA7	3311	1	1q23.3	0	0.187	0.403	0.44	0.147	0.05	0.231	0.544	0.072
FCGR3B	2215	1	1q23.3	0	0.187	0.403	0.44	0.147	0.05	0.231	0.544	0.072
FCGR2B	2213	1	1q23.3	0	0.105	0.403	0.138	0.147	0.05	0.231	0.544	0.072
RPL31P11	641311	1	1q23.3	0	0.105	0.403	0.138	0.147	0.05	0.231	0.544	0.072
FCRLA	84824	1	1q23.3	0	0.105	0.403	0.138	0.147	0.05	0.231	0.544	0.072
FCRLB	127943	1	1q23.3	0	0.105	0.403	0.138	0.147	0.05	0.231	0.544	0.072
DUSP12	11266	1	1q23.3	0	0.105	0.403	0.138	0.147	0.05	0.231	0.544	0.072
ATF6	22926	1	1q23.3	0	0.105	0.403	0.138	0.147	0.05	0.231	0.544	0.072
OLFML2B	25903	1	1q23.3	0	0.105	0.403	0.138	0.147	0.05	0.231	0.544	0.072
NOS1AP	9722	1	1q23.3	0	0.105	0.403	0.138	0.147	0.05	0.231	0.544	0.072
MIR4654	100616386	1	1q23.3	0	0.105	0.403	0.138	0.147	0.05	0.231	0.544	0.072
MIR556	693141	1	1q23.3	0	0.105	0.403	0.011	0.147	0.05	0.231	0.544	0.072
C1orf111	284680	1	1q23.3	0	0.105	0.403	0.011	0.147	0.05	0.231	0.544	0.072
C1orf226	400793	1	1q23.3	0	0.105	0.403	0.011	0.147	0.05	0.231	0.544	0.072
SH2D1B	117157	1	1q23.3	0	0.105	0.403	0.011	0.147	0.05	0.231	0.544	0.072
UHMK1	127933	1	1q23.3	0	0.105	0.403	0.011	0.147	0.05	0.231	0.544	0.072
UAP1	6675	1	1q23.3	0	0.105	0.403	0.011	0.147	0.05	0.231	0.544	0.072
DDR2	4921	1	1q23.3	0	0.105	0.403	0.011	0.147	0.05	0.231	0.544	0.072
HSD17B7	51478	1	1q23.3	0	0.105	0.403	0.011	0.147	0.05	0.231	0.544	0.072
CCDC190	339512	1	1q23.3	0	0.105	0.403	0.011	0.147	0.05	0.231	0.544	0.072
RGS4	5999	1	1q23.3	0	0.105	0.403	0.011	0.147	0.05	0.231	0.544	0.072
RGS5	8490	1	1q23.3	0	0.105	0.403	0.011	0.147	0.05	0.231	0.544	0.072
LOC101928404	101928404	1	1q23.3	0	0.105	0.403	0.011	0.147	0.05	0.231	0.544	0.072
NUF2	83540	1	1q23.3	0	0.105	0.403	0.011	0.147	0.05	0.231	0.544	0.072
LOC100422212	100422212	1	1q23.3	0	0.105	0.403	0.011	0.147	0.05	-0.088	0.544	0.072
PBX1	5087	1	1q23.3	0	0.105	0.403	0.011	0.147	0.05	-0.088	0.544	0.072
LOC100505795	100505795	1	1q23.3	0	0.105	0.403	0.011	0.147	0.05	-0.088	0.106	0.072
LMX1A	4009	1	1q23.3	0	0.105	0.403	0.011	0.147	0.05	-0.088	0.106	0.072
RXRG	6258	1	1q23.3	0	0.105	0.403	0.011	0.147	0.05	-0.088	0.106	0.072
LOC400794	400794	1	1q23.3	0	0.105	0.403	0.011	0.147	0.05	-0.088	0.106	0.072
LRRC52	440699	1	1q24.1	0	0.105	0.403	0.011	0.147	0.05	-0.088	0.106	0.072
MGST3	4259	1	1q24.1	0	0.105	0.403	0.011	0.147	0.05	-0.088	0.106	0.072
ALDH9A1	223	1	1q24.1	0	0.105	0.403	0.011	0.147	0.05	-0.088	0.106	0.072
LOC440700	440700	1	1q24.1	0	0.105	0.403	0.011	0.147	0.05	-0.088	0.106	0.072
TMCO1	54499	1	1q24.1	0	0.105	0.403	0.011	0.147	0.05	-0.088	0.106	0.072
LOC100147773	100147773	1	1q24.1	0	0.105	0.403	0.011	0.147	0.05	-0.088	0.106	0.072
UCK2	7371	1	1q24.1	0	0.105	0.403	0.011	0.147	0.05	-0.088	0.106	0.072
MIR3658	100500832	1	1q24.1	0	0.105	0.403	0.011	0.147	0.05	-0.088	0.106	0.072
FAM78B	149297	1	1q24.1	0	0.105	0.403	0.011	0.147	0.05	-0.088	0.106	0.072
MIR921	100126349	1	1q24.1	0	0.105	0.403	0.011	0.147	0.05	-0.088	0.106	0.072
FMO9P	116123	1	1q24.1	0	0.105	0.403	0.011	0.147	0.05	-0.088	0.106	0.072
POGK	57645	1	1q24.1	0	0.105	0.403	0.011	0.147	0.05	-0.088	0.106	0.072
TADA1	117143	1	1q24.1	0	0.105	0.403	0.011	0.147	0.05	-0.088	0.106	0.072
ILDR2	387597	1	1q24.1	0	0.105	0.403	0.011	0.147	0.05	-0.088	0.106	0.072
MAEL	84944	1	1q24.1	0	0.105	0.403	0.011	0.147	0.05	-0.088	0.106	0.072
GPA33	10223	1	1q24.1	0	0.105	0.403	0.011	0.147	0.05	-0.088	0.106	0.072
DUSP27	92235	1	1q24.1	0	0.105	0.403	0.011	0.147	0.05	-0.088	0.106	0.072
LINC01363	101928484	1	1q24.1	0	0.105	0.403	0.011	0.147	0.05	-0.088	0.106	0.072
POU2F1	5451	1	1q24.2	0	0.105	0.403	0.011	0.147	0.05	-0.088	0.106	0.072
CD247	919	1	1q24.2	0	0.105	0.403	0.011	0.147	0.05	-0.088	0.106	0.072
CREG1	8804	1	1q24.2	0	0.105	0.403	0.011	0.147	0.05	-0.088	0.106	0.072
RCSD1	92241	1	1q24.2	0	0.105	0.403	0.011	0.147	0.05	-0.088	0.106	0.072
MPZL1	9019	1	1q24.2	0	0.105	0.403	0.011	0.147	0.05	-0.088	0.106	0.072
ADCY10	55811	1	1q24.2	0.042	0.105	0.403	0.011	0.147	0.05	-0.088	0.106	0.072
MPC2	25874	1	1q24.2	0.042	0.105	0.403	0.011	0.147	0.05	0.009	0.106	0.072
DCAF6	55827	1	1q24.2	0.042	0.105	0.403	0.011	0.147	0.05	0.009	0.106	0.072
MIR1255B2	100313835	1	1q24.2	0.042	0.105	0.403	0.011	0.147	0.05	0.009	0.106	0.072
GPR161	23432	1	1q24.2	0.042	0.105	0.403	0.011	0.147	0.05	0.009	0.106	0.072
TIPRL	261726	1	1q24.2	0.042	0.105	0.403	0.011	0.147	0.05	0.009	0.106	0.072
SFT2D2	375035	1	1q24.2	0.042	0.105	0.403	0.011	0.147	0.05	0.009	0.106	0.072
ANKRD36BP1	84832	1	1q24.2	0.042	0.105	0.403	0.011	0.147	0.05	0.009	0.106	0.072
TBX19	9095	1	1q24.2	0.042	0.105	0.403	0.011	0.147	0.05	0.009	0.106	0.072
MIR557	693142	1	1q24.2	0.042	0.105	0.403	0.011	0.147	0.05	0.009	0.106	0.072
LOC100505918	100505918	1	1q24.2	0.042	0.105	0.403	0.011	0.147	0.05	0.009	0.106	0.072
LOC101928565	101928565	1	1q24.2	0.042	0.105	0.403	0.011	0.147	0.05	0.009	0.106	0.072
XCL2	6846	1	1q24.2	0.042	0.105	0.403	0.011	0.147	0.05	0.009	0.106	0.072
XCL1	6375	1	1q24.2	0.042	0.105	0.403	0.011	0.147	0.05	0.009	0.106	0.072
DPT	1805	1	1q24.2	0.042	0.105	0.403	0.011	0.147	0.05	0.009	0.106	0.072
LINC00626	79100	1	1q24.2	0.042	0.105	0.403	0.011	0.147	0.05	0.009	0.106	0.072
LINC00970	101978719	1	1q24.2	0.042	0.105	0.403	0.011	0.147	0.05	0.009	0.106	0.072
ATP1B1	481	1	1q24.2	0.042	0.105	0.403	0.011	0.147	0.05	0.009	0.106	0.072
LOC101928596	101928596	1	1q24.2	0.042	0.105	0.403	0.011	0.147	0.05	0.009	0.106	0.072
NME7	29922	1	1q24.2	0.042	0.105	0.403	0.011	0.147	0.05	0.009	0.106	0.072
BLZF1	8548	1	1q24.2	0.042	0.105	0.403	0.011	0.147	0.05	0.009	0.106	0.072
CCDC181	57821	1	1q24.2	0.042	0.105	0.564	0.011	0.147	0.05	0.009	0.106	0.072
SLC19A2	10560	1	1q24.2	0.042	0.105	0.564	0.011	0.147	0.05	0.009	0.106	0.072
F5	2153	1	1q24.2	0.042	0.105	0.564	0.173	0.147	0.05	0.009	0.106	0.072
SELP	6403	1	1q24.2	0.042	0.105	0.564	0.173	0.147	0.05	0.009	0.106	0.072
SELL	6402	1	1q24.2	0.042	0.105	0.564	0.173	0.147	0.05	0.009	0.106	0.072
SELE	6401	1	1q24.2	0.042	0.105	0.564	0.173	0.147	0.05	0.009	0.106	0.072
C1orf112	55732	1	1q24.2	0.042	0.105	0.564	0.173	0.147	0.05	0.009	0.106	0.072
METTL18	92342	1	1q24.2	0.042	0.105	0.564	0.173	0.147	0.05	0.009	0.106	0.072
SCYL3	57147	1	1q24.2	0.042	0.105	0.564	0.105	0.147	0.05	0.009	0.106	0.068
KIFAP3	22920	1	1q24.2	0.042	0.105	0.564	0.105	0.147	0.05	0.009	0.106	0.068
METTL11B	149281	1	1q24.2	0.042	0.105	0.564	0.105	0.147	0.05	0.009	0.106	0.068
MIR3119-1	100422839	1	1q24.2	0.042	0.105	0.564	0.105	0.147	0.05	0.009	0.106	0.068
MIR3119-2	100423010	1	1q24.2	0.042	0.105	0.564	0.105	0.147	0.05	0.009	0.106	0.068
hsa-mir-3119-1	-1883	1	1q24.2	0.042	0.105	0.564	0.105	0.147	0.05	0.009	0.106	0.068
LINC01142	284688	1	1q24.2	0.042	0.105	0.564	0.105	0.147	0.05	0.009	0.106	0.068
LOC101928650	101928650	1	1q24.2	0.042	0.105	0.564	0.105	0.147	0.05	0.009	0.106	0.068
GORAB	92344	1	1q24.2	0.042	0.105	0.564	0.105	0.147	0.05	0.009	0.106	0.068
PRRX1	5396	1	1q24.2	0.042	0.105	0.564	0.105	0.147	0.05	0.009	0.106	0.068
MROH9	80133	1	1q24.3	0.042	0.105	0.564	0.105	0.147	0.05	0.009	0.106	0.068
FMO3	2328	1	1q24.3	0.042	0.105	0.564	0.105	0.147	0.05	0.009	0.106	0.068
MIR1295A	100302178	1	1q24.3	0.042	0.105	0.564	0.105	0.147	0.05	0.009	0.106	0.068
MIR1295B	100847009	1	1q24.3	0.042	0.105	0.564	0.105	0.147	0.05	0.009	0.106	0.068
FMO6P	388714	1	1q24.3	0.042	0.105	0.564	0.105	0.147	0.05	0.009	0.106	0.068
FMO2	2327	1	1q24.3	0.042	0.105	0.564	0.105	0.147	0.05	0.009	0.106	0.068
FMO1	2326	1	1q24.3	0.042	0.105	0.564	0.105	0.147	0.05	0.009	0.106	0.068
[truncated: 23,876 more rows]
